# Supplementary material for: The hyper-diverse ant genus Tetramorium Mayr (Hymenoptera, Formicidae) in the Malagasy region taxonomic revision of the T. naganum, T. plesiarum, T. schaufussii, and T. severini species groups
Source: Zookeys. 2014 Jun 4;(413):1–170. doi: 10.3897/zookeys.413.7172 (PMC4086027; doi:10.3897/zookeys.413.7172)
Supplement: XML Treatment for Tetramorium aspis [file zookeys.413.7172-treatment11.xml]

<!DOCTYPE tp:taxon-treatment
  PUBLIC "-//TaxonX//DTD Taxonomic Treatment Publishing DTD v0 20100105//EN" "tax-treatment-NSO.dtd">
<tp:taxon-treatment xmlns:tp="http://www.plazi.org/taxpub"><tp:treatment-meta><mixed-citation publication-type="journal"><person-group><name><surname>Hita Garcia</surname><given-names>Francisco</given-names></name><name><surname>Fisher</surname><given-names>Brian L.</given-names></name></person-group><article-title>The hyper-diverse ant genus <italic>Tetramorium</italic> Mayr (Hymenoptera, Formicidae) in the Malagasy region taxonomic revision of the <italic>T. naganum</italic>, <italic>T. plesiarum</italic>, <italic>T. schaufussii</italic>, and <italic>T. severini</italic> species groups</article-title><source>Zookeys</source><day>4</day><month>6</month><year>2014</year><volume>2014</volume><issue>413</issue><fpage>1</fpage><lpage>170</lpage><pub-id pub-id-type="doi">10.3897/zookeys.413.7172</pub-id></mixed-citation></tp:treatment-meta><tp:nomenclature><tp:taxon-name>
                                    <tp:taxon-name-part taxon-name-part-type="genus">Tetramorium</tp:taxon-name-part>
                                    <tp:taxon-name-part taxon-name-part-type="species">aspis</tp:taxon-name-part>
                                    <object-id xmlns:xlink="http://www.w3.org/1999/xlink" content-type="zoobank" xlink:type="simple">http://zoobank.org/018A7596-2EC0-4213-B928-D034D77868B4</object-id>
                                    <object-id xmlns:xlink="http://www.w3.org/1999/xlink" xlink:type="simple">http://species-id.net/wiki/Tetramorium_aspis</object-id>
                                </tp:taxon-name><tp:taxon-authority>Hita Garcia &amp; Fisher</tp:taxon-authority><tp:taxon-status xmlns:xlink="http://www.w3.org/1999/xlink" xlink:type="simple">sp. n.</tp:taxon-status><xref ref-type="fig" rid="F22">Figs 22C</xref><xref ref-type="fig" rid="F27">, 27B</xref><xref ref-type="fig" rid="F28">, 28C</xref><xref ref-type="fig" rid="F29">, 29A</xref><xref ref-type="fig" rid="F30">, 30</xref><xref ref-type="fig" rid="F63">, 63</xref></tp:nomenclature><tp:treatment-sec sec-type="Type material"><title>Type material.</title><p><bold>Holotype</bold>, pinned worker, MADAGASCAR, Fianarantsoa, R.S. Ivohibe 8.0 km E Ivohibe, <named-content xmlns:xlink="http://www.w3.org/1999/xlink" content-type="dwc:verbatimCoordinates" xlink:type="simple">22.48333°S, 46.96833°E</named-content>, 1200 m, montane rainforest, sifted litter, (leaf mold, rotten wood), collection code BLF01747, 15.–21.X.1997 (<!--PageBreak--><italic>B.L. Fisher</italic>) (CAS: <ext-link xmlns:xlink="http://www.w3.org/1999/xlink" ext-link-type="uri" xlink:href="http://data.antweb.org/specimen/CASENT0344940" xlink:type="simple">CASENT0344940</ext-link>). <bold>Paratypes</bold>, eleven workers with same data as holotype (CAS: <ext-link xmlns:xlink="http://www.w3.org/1999/xlink" ext-link-type="uri" xlink:href="http://data.antweb.org/specimen/CASENT0189115" xlink:type="simple">CASENT0189115</ext-link>; <ext-link xmlns:xlink="http://www.w3.org/1999/xlink" ext-link-type="uri" xlink:href="http://data.antweb.org/specimen/CASENT0198990" xlink:type="simple">CASENT0198990</ext-link>; <ext-link xmlns:xlink="http://www.w3.org/1999/xlink" ext-link-type="uri" xlink:href="http://data.antweb.org/specimen/CASENT0198991" xlink:type="simple">CASENT0198991</ext-link>; <ext-link xmlns:xlink="http://www.w3.org/1999/xlink" ext-link-type="uri" xlink:href="http://data.antweb.org/specimen/CASENT0198995" xlink:type="simple">CASENT0198995</ext-link>; <ext-link xmlns:xlink="http://www.w3.org/1999/xlink" ext-link-type="uri" xlink:href="http://data.antweb.org/specimen/CASENT0198998" xlink:type="simple">CASENT0198998</ext-link>; <ext-link xmlns:xlink="http://www.w3.org/1999/xlink" ext-link-type="uri" xlink:href="http://data.antweb.org/specimen/CASENT0217756" xlink:type="simple">CASENT0217756</ext-link>; <ext-link xmlns:xlink="http://www.w3.org/1999/xlink" ext-link-type="uri" xlink:href="http://data.antweb.org/specimen/CASENT0247396" xlink:type="simple">CASENT0247396</ext-link>; <ext-link xmlns:xlink="http://www.w3.org/1999/xlink" ext-link-type="uri" xlink:href="http://data.antweb.org/specimen/CASENT0247397" xlink:type="simple">CASENT0247397</ext-link>; <ext-link xmlns:xlink="http://www.w3.org/1999/xlink" ext-link-type="uri" xlink:href="http://data.antweb.org/specimen/CASENT0247398" xlink:type="simple">CASENT0247398</ext-link>; <ext-link xmlns:xlink="http://www.w3.org/1999/xlink" ext-link-type="uri" xlink:href="http://data.antweb.org/specimen/CASENT0247399" xlink:type="simple">CASENT0247399</ext-link>; <ext-link xmlns:xlink="http://www.w3.org/1999/xlink" ext-link-type="uri" xlink:href="http://data.antweb.org/specimen/CASENT0247400" xlink:type="simple">CASENT0247400</ext-link>); three workers with same data as holotype except sampled from rotten stick on ground and collection code BLF01746 (CAS: <ext-link xmlns:xlink="http://www.w3.org/1999/xlink" ext-link-type="uri" xlink:href="http://data.antweb.org/specimen/CASENT0189124" xlink:type="simple">CASENT0189124</ext-link>); fourteen workers from Fianarantsoa, 8.0 km NE Ivohibe, <named-content xmlns:xlink="http://www.w3.org/1999/xlink" content-type="dwc:verbatimCoordinates" xlink:type="simple">22.4217°S, 46.8983°E</named-content>, 1200 m, montane rainforest, sifted litter, (leaf mold, rotten wood), collection codes BLF01751 and BLF01753, 3.–9.XI.1997 (<italic>B.L. Fisher</italic>) (BMNH: <ext-link xmlns:xlink="http://www.w3.org/1999/xlink" ext-link-type="uri" xlink:href="http://data.antweb.org/specimen/CASENT0247403" xlink:type="simple">CASENT0247403</ext-link>; CAS: <ext-link xmlns:xlink="http://www.w3.org/1999/xlink" ext-link-type="uri" xlink:href="http://data.antweb.org/specimen/CASENT0189123" xlink:type="simple">CASENT0189123</ext-link>; <ext-link xmlns:xlink="http://www.w3.org/1999/xlink" ext-link-type="uri" xlink:href="http://data.antweb.org/specimen/CASENT0189156" xlink:type="simple">CASENT0189156</ext-link>; <ext-link xmlns:xlink="http://www.w3.org/1999/xlink" ext-link-type="uri" xlink:href="http://data.antweb.org/specimen/CASENT0198992" xlink:type="simple">CASENT0198992</ext-link>; <ext-link xmlns:xlink="http://www.w3.org/1999/xlink" ext-link-type="uri" xlink:href="http://data.antweb.org/specimen/CASENT0198993" xlink:type="simple">CASENT0198993</ext-link>; <ext-link xmlns:xlink="http://www.w3.org/1999/xlink" ext-link-type="uri" xlink:href="http://data.antweb.org/specimen/CASENT0198994" xlink:type="simple">CASENT0198994</ext-link>; <ext-link xmlns:xlink="http://www.w3.org/1999/xlink" ext-link-type="uri" xlink:href="http://data.antweb.org/specimen/CASENT0198996" xlink:type="simple">CASENT0198996</ext-link>; <ext-link xmlns:xlink="http://www.w3.org/1999/xlink" ext-link-type="uri" xlink:href="http://data.antweb.org/specimen/CASENT0247402" xlink:type="simple">CASENT0247402</ext-link>; <ext-link xmlns:xlink="http://www.w3.org/1999/xlink" ext-link-type="uri" xlink:href="http://data.antweb.org/specimen/CASENT0247404" xlink:type="simple">CASENT0247404</ext-link>; <ext-link xmlns:xlink="http://www.w3.org/1999/xlink" ext-link-type="uri" xlink:href="http://data.antweb.org/specimen/CASENT0247405" xlink:type="simple">CASENT0247405</ext-link>; MCZ: <ext-link xmlns:xlink="http://www.w3.org/1999/xlink" ext-link-type="uri" xlink:href="http://data.antweb.org/specimen/CASENT0247401" xlink:type="simple">CASENT0247401</ext-link>).</p><fig id="F30" position="float" orientation="portrait"><label>Figure 30.</label><caption><p><italic><tp:taxon-name>Tetramorium aspis</tp:taxon-name></italic> holotype worker (<ext-link xmlns:xlink="http://www.w3.org/1999/xlink" ext-link-type="uri" xlink:href="http://data.antweb.org/specimen/CASENT0344940" xlink:type="simple">CASENT0344940</ext-link>). <bold>A</bold> Body in profile <bold>B</bold> Body in dorsal view <bold>C</bold> Head in full-face view.</p></caption><graphic xmlns:xlink="http://www.w3.org/1999/xlink" xlink:href="zookeys-413-001-g030.jpg" position="float" orientation="portrait" xlink:type="simple"/></fig></tp:treatment-sec><tp:treatment-sec sec-type="Non-type material"><title>Non-type material.</title><p>MADAGASCAR: Fianarantsoa, 45 km S Ambalavao, <named-content xmlns:xlink="http://www.w3.org/1999/xlink" content-type="dwc:verbatimCoordinates" xlink:type="simple">22.21667°S, 47.01667°E</named-content>, 785 m, rainforest, 25.IX.1993 (<italic>B.L. Fisher</italic>); Fianarantsoa, Rés. Andringitra 43 km S Ambalavao, <named-content xmlns:xlink="http://www.w3.org/1999/xlink" content-type="dwc:verbatimCoordinates" xlink:type="simple">22.23333°S, 47°E</named-content>, 825 m, rainforest, 5.X.1993 (<italic>B.L. Fisher</italic>); Fianarantsoa, Rés. Andringitra 40 km S Ambalavao, <named-content xmlns:xlink="http://www.w3.org/1999/xlink" content-type="dwc:verbatimCoordinates" xlink:type="simple">22.21667°S, 46.96667°E</named-content>, 1275 m, montane rainforest, 15.X.1993 (<italic>B.L. Fisher</italic>); Fianarantsoa, Rés. Andringitra 38 km S Ambalavao, <named-content xmlns:xlink="http://www.w3.org/1999/xlink" content-type="dwc:verbatimCoordinates" xlink:type="simple">22.2°S, 46.96667°E</named-content>, 1680 m, montane rainforest, 23.X.1993 (<italic>B.L. Fisher</italic>); Fianarantsoa, R.S. Ivohibe, 7.5 km ENE Ivohibe, <named-content xmlns:xlink="http://www.w3.org/1999/xlink" content-type="dwc:verbatimCoordinates" xlink:type="simple">22.47°S, 46.96°E</named-content>, 900 m, rainforest, 7.–12.X.1997 (<italic>B.L. Fisher</italic>); Fianarantsoa, R.S. Ivohibe 8.0 km E Ivohibe, <named-content xmlns:xlink="http://www.w3.org/1999/xlink" content-type="dwc:verbatimCoordinates" xlink:type="simple">22.48333°S, 46.96833°E</named-content>, 1200 m, montane rainforest, 15.–21.X.1997 (<italic>B.L. Fisher</italic>); Fianarantsoa, 8.0 km NE Ivohibe, <named-content xmlns:xlink="http://www.w3.org/1999/xlink" content-type="dwc:verbatimCoordinates" xlink:type="simple">22.4217°S, 46.8983°E</named-content>, 1200 m, montane rainforest, 3.–9.XI.1997 (<italic>B.L. Fisher</italic>).</p></tp:treatment-sec><tp:treatment-sec sec-type="Diagnosis"><title>Diagnosis.</title><p>The following character combination clearly diagnoses <italic><tp:taxon-name>Tetramorium aspis</tp:taxon-name></italic> within the <italic><tp:taxon-name>Tetramorium cognatum</tp:taxon-name></italic> species complex: relatively large eyes (OI 25–27); frontal carinae weakly developed; propodeal spines short, triangular to elongate-triangular, and acute (PSLI 18–21), propodeal lobes always only weakly shorter than propodeal spines, and spines and lobes strongly inclined towards each other; petiolar node in profile high rounded nodiform, weakly squamiform and relatively thin, in profile around 2.0 to 2.2 times higher than long (LPeI 46–51), and in dorsal view around 1.4 to 1.6 times wider than long (DPeI 146–161); mesosoma with six or more pairs of long, standing hairs on pronotum and mesonotum, propodeum usually with one or two pairs located anteriorly.</p></tp:treatment-sec><tp:treatment-sec sec-type="Worker measurements"><title>Worker measurements</title><p><bold>(N=12).</bold> HL 0.60–0.63 (0.61); HW 0.51–0.55 (0.54); SL 0.36–0.39 (0.37); EL 0.14–0.15 (0.14); PH 0.26–0.30 (0.28); PW 0.40–0.44 (0.43); WL 0.72–0.81 (0.77); PSL 0.11–0.13 (0.13); PTL 0.11–0.13 (0.12); PTH 0.23–0.25 (0.24); PTW 0.16–0.19 (0.18); PPL 0.16–0.19 (0.18); PPH 0.23–0.24 (0.24); PPW 0.22–0.24 (0.23); CI 85–88 (87); SI 68–72 (70); OI 25–27 (26); DMI 54–57 (55); LMI 35–37 (36); PSLI 18–21 (21); PeNI 40–44 (42); LPeI 46–51 (49); DPeI 146–161 (152); PpNI 51–56 (54); LPpI 70–81 (74); DPpI 126–135 (131); PPI 121–137 (129).</p></tp:treatment-sec><tp:treatment-sec sec-type="Worker description"><title>Worker description.</title><p>Head much longer than wide (CI 85–88); in full-face view posterior head margin weakly concave. Anterior clypeal margin with distinct median impression. Frontal carinae weakly developed, only faintly raised, slightly diverging posteriorly, merging with surrounding sculpture halfway between posterior eye margin and posterior head margin. Antennal scrobes weak to absent, shallow and without clear and distinct posterior and ventral margins. Antennal scapes very short, not reaching posterior head margin (SI 68–72). Eyes relatively large (OI 25–27). Mesosomal outline in profile flat to weakly convex, comparatively low and long (LMI 35–37), moderately marginate from lateral to dorsal mesosoma; promesonotal suture absent; metanotal groove usually present, but very weakly developed. Propodeal spines short, triangular to elongate-triangular, and acute (PSLI 18–21), propodeal lobes triangular <!--PageBreak-->to elongate-triangular, always slightly shorter than propodeal spines, in profile spines and lobes strongly inclined towards each other. Petiolar node in profile high rounded nodiform, weakly squamiform and relatively thin, around 2.0 to 2.2 times higher than long (LPeI 46–51), anterior and posterior faces approximately parallel, anterodorsal margin usually situated slightly higher and more angulate than posterodorsal margin, petiolar dorsum relatively flat to weakly convex; node in dorsal view around 1.5 to 1.6 times wider than long (DPeI 146–161), in dorsal view pronotum around 2.3 to 2.5 times wider than petiolar node (PeNI 40–44). Postpetiole in profile globular, between 1.2 to 1.4 times higher than long (LPpI 70–81); in dorsal view around 1.3 to 1.4 times wider than long (DPpI 126–135), pronotum around 1.8 to 2.0 times wider than postpetiole (PpNI 51–56). Postpetiole in profile appearing more voluminous than petiolar node, postpetiole in dorsal view around 1.2 to 1.4 times wider than petiolar node (PPI 121–137). Mandibles completely unsculptured, smooth, and shiny; clypeus weakly irregularly longitudinally rugulose, median ruga never fully developed, usually reduced to few traces, one or two mostly unbroken lateral rugulae present on each side; cephalic dorsum between frontal carinae longitudinally rugulose with seven to nine rugulae, rugulae usually running from posterior clypeal margin to posterior head margin, often irregularly shaped, interrupted or with cross-meshes; scrobal area mostly unsculptured; lateral head reticulate-rugose to longitudinally rugose, often with larger areas with reduced sculpture. Ground sculpture on head weakly to moderately reticulate-punctate, especially laterally. Dorsum and sides of mesosoma mostly irregularly longitudinally rugose/rugulose, sides of mesosoma often with some reticulate-rugose areas. Ground sculpture on dorsal mesosoma mostly absent, lateral mesosoma usually weakly to moderately reticulate-punctate. Forecoxae usually unsculptured, smooth and shining. Both waist segments and gaster fully unsculptured, smooth, and shining. Dorsum of head with several pairs of long, fine, standing hairs; mesosoma with six or more pairs on pronotum and mesonotum, propodeum usually with one or two pairs anteriorly; waist segments and first gastral tergite without any standing hairs at all; first gastral tergite with short, moderately dense, appressed pubescence. Anterior edges of antennal scapes and dorsal (outer) surfaces of hind tibiae with appressed hairs. Head, mesosoma, waist segments and gaster usually of uniform brown to dark brown, appendages yellowish to light brown; sometimes waist segments and gaster lighter than head and mesosoma but still darker than appendages.</p></tp:treatment-sec><tp:treatment-sec sec-type="Etymology"><title>Etymology.</title><p>The name of the new species is Old Greek and means “shield,” referring to the weakly squamiform condition of the petiolar node. The species epithet is a nominative noun, and thus invariant.</p></tp:treatment-sec><tp:treatment-sec sec-type="Distribution and biology"><title>Distribution and biology.</title><p>So far <italic><tp:taxon-name>Tetramorium aspis</tp:taxon-name></italic> is known only from a few localities in the southeast of Madagascar around Ivohibe and Andringitra, where it was collected in rainforests or montane rainforests at elevations ranging from 785 to 1680 m (<xref ref-type="fig" rid="F63">Fig. 63</xref>). <italic><tp:taxon-name>Tetramorium aspis</tp:taxon-name></italic> was mainly sampled from leaf litter or general collecting on the ground, which suggests that it might be a ground-active species.</p></tp:treatment-sec><tp:treatment-sec sec-type="Discussion"><title>Discussion.</title><p>The new species is clearly distinguishable within the <!--PageBreak--><!--PageBreak--><italic><tp:taxon-name>Tetramorium cognatum</tp:taxon-name></italic> species complex. <italic><tp:taxon-name>Tetramorium aspis</tp:taxon-name></italic> with its large eyes (OI 25–27) and presence of six or more pairs of long, standing hairs on the mesosoma is unlikely to be confused with the small-eyed <italic><tp:taxon-name>Tetramorium gladius</tp:taxon-name></italic> (OI 19–20), or <italic><tp:taxon-name>Tetramorium freya</tp:taxon-name></italic>, which lacks standing pilosity on the mesosomal dorsum. Furthermore, the weakly developed frontal carinae separate it from the species with strong frontal carinae <italic><tp:taxon-name>Tetramorium myrmidon</tp:taxon-name></italic>, <italic><tp:taxon-name>Tetramorium proximum</tp:taxon-name></italic>, and <italic><tp:taxon-name>Tetramorium tenuinode</tp:taxon-name></italic>. The latter three are also mostly larger species (HW 0.58–0.81; WL 0.76–1.07) compared to <italic><tp:taxon-name>Tetramorium aspis</tp:taxon-name></italic> (HW 0.51–0.55; WL 0.72–0.81). The remaining four species are morphologically closer to <italic><tp:taxon-name>Tetramorium aspis</tp:taxon-name></italic>. Of these, <italic><tp:taxon-name>Tetramorium camelliae</tp:taxon-name></italic> differs significantly from <italic><tp:taxon-name>Tetramorium aspis</tp:taxon-name></italic> on the basis of petiolar node development. In the latter the node is only weakly squamiform, in profile around 2.0 to 2.2 times higher than long (LPeI 46–51), and in dorsal view between 1.4 to 1.6 times wider than long (DPeI 146–161). This shape contrasts with the node of <italic><tp:taxon-name>Tetramorium camelliae</tp:taxon-name></italic>, which is around 2.8 to 3.0 times higher than long (LPeI 33–36) and around 2.3 to 2.4 times wider than long (DPeI 228–238). The best character for separating <italic><tp:taxon-name>Tetramorium aspis</tp:taxon-name></italic> from the remaining three species is the development and arrangement of propodeal spines and lobes. In <italic><tp:taxon-name>Tetramorium aspis</tp:taxon-name></italic> the spines are short, triangular to elongate-triangular, and acute (PSLI 18–21), the lobes relatively long, only weakly shorter than the spines, and the spines and lobes are strongly inclined towards each other. This arrangement is not seen in <italic><tp:taxon-name>Tetramorium cognatum</tp:taxon-name></italic>, <italic><tp:taxon-name>Tetramorium karthala</tp:taxon-name></italic> or <italic><tp:taxon-name>Tetramorium rumo</tp:taxon-name></italic> (it is present in <italic><tp:taxon-name>Tetramorium camelliae</tp:taxon-name></italic> though) since they either have short to moderate spines (<italic><tp:taxon-name>Tetramorium karthala</tp:taxon-name></italic> + <italic><tp:taxon-name>Tetramorium rumo</tp:taxon-name></italic>: PSLI 20–26), much longer than the lobes, or the spines are very short (<italic><tp:taxon-name>Tetramorium cognatum</tp:taxon-name></italic>: PSLI 12–16) and approximately same length as lobes or even shorter. Beyond this conspicuous character, <italic><tp:taxon-name>Tetramorium aspis</tp:taxon-name></italic> also has longer antennal scapes (SI 68–72), a broader petiolar node (DPeI 146–161), and a narrower postpetiole (DPpI 126–135) than <italic><tp:taxon-name>Tetramorium cognatum</tp:taxon-name></italic> (SI 61–67; DPeI 129–142; DPpI 137–153). <italic><tp:taxon-name>Tetramorium karthala</tp:taxon-name></italic>, which is only found on the Comoros, has only two to four pairs of long, standing hairs on the pronotum and mesonotum while <italic><tp:taxon-name>Tetramorium aspis</tp:taxon-name></italic> has least least six pairs. The last species, <italic><tp:taxon-name>Tetramorium rumo</tp:taxon-name></italic>, has very short antennal scapes (SI 60–66), a thinly cuneiform and moderately squamiform petiolar node, and is usually very bright yellow to light brown.</p><p>Intriguingly, <italic><tp:taxon-name>Tetramorium scutum</tp:taxon-name></italic> from the <italic><tp:taxon-name>Tetramorium sikorae</tp:taxon-name></italic> complex, which is endemic to the same geographic area, bears a strong superficial resemblance to <italic><tp:taxon-name>Tetramorium aspis</tp:taxon-name></italic>. However, they are in different species complexes based on their differences in pilosity on the first gastral tergite (present in <italic><tp:taxon-name>Tetramorium scutum</tp:taxon-name></italic> but absent in <italic><tp:taxon-name>Tetramorium aspis</tp:taxon-name></italic>). Apart from this key character they also differ slightly in eye size and propodeal spine length.</p><p>To our best knowledge, there is no apparent intraspecific variation in <italic><tp:taxon-name>Tetramorium aspis</tp:taxon-name></italic>.</p></tp:treatment-sec><tp:treatment-sec><!--Section generated to contain objects referenced in tp:taxon-treatment.--><fig id="F22" position="float" orientation="portrait"><label>Figure 22.</label><caption><p>Waist segments in profile. <bold>A</bold> <italic><tp:taxon-name>Tetramorium camelliae</tp:taxon-name></italic> (<ext-link xmlns:xlink="http://www.w3.org/1999/xlink" ext-link-type="uri" xlink:href="http://data.antweb.org/specimen/CASENT0247496" xlink:type="simple">CASENT0247496</ext-link>) <bold>B</bold> <italic><tp:taxon-name>Tetramorium rumo</tp:taxon-name></italic> (<ext-link xmlns:xlink="http://www.w3.org/1999/xlink" ext-link-type="uri" xlink:href="http://data.antweb.org/specimen/CASENT0073025" xlink:type="simple">CASENT0073025</ext-link>) <bold>C</bold> <italic><tp:taxon-name>Tetramorium aspis</tp:taxon-name></italic> (<ext-link xmlns:xlink="http://www.w3.org/1999/xlink" ext-link-type="uri" xlink:href="http://data.antweb.org/specimen/CASENT0344940" xlink:type="simple">CASENT0344940</ext-link>) <bold>D</bold> <italic><tp:taxon-name>Tetramorium proximum</tp:taxon-name></italic> (<ext-link xmlns:xlink="http://www.w3.org/1999/xlink" ext-link-type="uri" xlink:href="http://data.antweb.org/specimen/CASENT0906146" xlink:type="simple">CASENT0906146</ext-link>).</p></caption><graphic xmlns:xlink="http://www.w3.org/1999/xlink" xlink:href="zookeys-413-001-g022.jpg" position="float" orientation="portrait" xlink:type="simple"/></fig><fig id="F27" position="float" orientation="portrait"><label>Figure 27.</label><caption><p>Mesosoma and petiole in profile. <bold>A</bold> <italic><tp:taxon-name>Tetramorium rumo</tp:taxon-name></italic> (<ext-link xmlns:xlink="http://www.w3.org/1999/xlink" ext-link-type="uri" xlink:href="http://data.antweb.org/specimen/CASENT0217759" xlink:type="simple">CASENT0217759</ext-link>) <bold>B</bold> <italic><tp:taxon-name>Tetramorium aspis</tp:taxon-name></italic> (<ext-link xmlns:xlink="http://www.w3.org/1999/xlink" ext-link-type="uri" xlink:href="http://data.antweb.org/specimen/CASENT0344940" xlink:type="simple">CASENT0344940</ext-link>) <bold>C</bold> <italic><tp:taxon-name>Tetramorium cognatum</tp:taxon-name></italic> (<ext-link xmlns:xlink="http://www.w3.org/1999/xlink" ext-link-type="uri" xlink:href="http://data.antweb.org/specimen/CASENT0067891" xlink:type="simple">CASENT0067891</ext-link>) <bold>D</bold> <italic><tp:taxon-name>Tetramorium karthala</tp:taxon-name></italic> (<ext-link xmlns:xlink="http://www.w3.org/1999/xlink" ext-link-type="uri" xlink:href="http://data.antweb.org/specimen/CASENT0137302" xlink:type="simple">CASENT0137302</ext-link>).</p></caption><graphic xmlns:xlink="http://www.w3.org/1999/xlink" xlink:href="zookeys-413-001-g027.jpg" position="float" orientation="portrait" xlink:type="simple"/></fig><fig id="F28" position="float" orientation="portrait"><label>Figure 28.</label><caption><p>Mesosoma and petiole in profile. <bold>A</bold> <italic><tp:taxon-name>Tetramorium cognatum</tp:taxon-name></italic> (<ext-link xmlns:xlink="http://www.w3.org/1999/xlink" ext-link-type="uri" xlink:href="http://data.antweb.org/specimen/CASENT0102343" xlink:type="simple">CASENT0102343</ext-link>) <bold>B</bold> <italic><tp:taxon-name>Tetramorium cognatum</tp:taxon-name></italic> (<ext-link xmlns:xlink="http://www.w3.org/1999/xlink" ext-link-type="uri" xlink:href="http://data.antweb.org/specimen/CASENT0067891" xlink:type="simple">CASENT0067891</ext-link>) <bold>C</bold> <italic><tp:taxon-name>Tetramorium aspis</tp:taxon-name></italic> (<ext-link xmlns:xlink="http://www.w3.org/1999/xlink" ext-link-type="uri" xlink:href="http://data.antweb.org/specimen/CASENT0344940" xlink:type="simple">CASENT0344940</ext-link>) <bold>D</bold> <italic><tp:taxon-name>Tetramorium karthala</tp:taxon-name></italic> (<ext-link xmlns:xlink="http://www.w3.org/1999/xlink" ext-link-type="uri" xlink:href="http://data.antweb.org/specimen/CASENT0136774" xlink:type="simple">CASENT0136774</ext-link>).</p></caption><graphic xmlns:xlink="http://www.w3.org/1999/xlink" xlink:href="zookeys-413-001-g028.jpg" position="float" orientation="portrait" xlink:type="simple"/></fig><fig id="F29" position="float" orientation="portrait"><label>Figure 29.</label><caption><p>Head and mesosoma in profile. <bold>A</bold> <italic><tp:taxon-name>Tetramorium aspis</tp:taxon-name></italic> (<ext-link xmlns:xlink="http://www.w3.org/1999/xlink" ext-link-type="uri" xlink:href="http://data.antweb.org/specimen/CASENT0344940" xlink:type="simple">CASENT0344940</ext-link>) <bold>B</bold> <italic><tp:taxon-name>Tetramorium karthala</tp:taxon-name></italic> (<ext-link xmlns:xlink="http://www.w3.org/1999/xlink" ext-link-type="uri" xlink:href="http://data.antweb.org/specimen/CASENT0136774" xlink:type="simple">CASENT0136774</ext-link>).</p></caption><graphic xmlns:xlink="http://www.w3.org/1999/xlink" xlink:href="zookeys-413-001-g029.jpg" position="float" orientation="portrait" xlink:type="simple"/></fig><fig id="F63" position="float" orientation="portrait"><label>Figure 63.</label><caption><p>Geographic distribution maps for the species of the <italic><tp:taxon-name>Tetramorium cognatum</tp:taxon-name></italic> species complex I. Star symbols represent type localities while circles represent non-type localities. Note that <italic><tp:taxon-name>Tetramorium karthala</tp:taxon-name></italic> is endemic to the island of Grand Comore and not found on Madagascar.</p></caption><graphic xmlns:xlink="http://www.w3.org/1999/xlink" xlink:href="zookeys-413-001-g063.jpg" position="float" orientation="portrait" xlink:type="simple"/></fig></tp:treatment-sec></tp:taxon-treatment>
