# Supplementary material for: The hyper-diverse ant genus Tetramorium Mayr (Hymenoptera, Formicidae) in the Malagasy region taxonomic revision of the T. naganum, T. plesiarum, T. schaufussii, and T. severini species groups
Source: Zookeys. 2014 Jun 4;(413):1–170. doi: 10.3897/zookeys.413.7172 (PMC4086027; doi:10.3897/zookeys.413.7172)
Supplement: XML Treatment for Tetramorium cognatum [file zookeys.413.7172-treatment13.xml]

<!DOCTYPE tp:taxon-treatment
  PUBLIC "-//TaxonX//DTD Taxonomic Treatment Publishing DTD v0 20100105//EN" "tax-treatment-NSO.dtd">
<tp:taxon-treatment xmlns:tp="http://www.plazi.org/taxpub"><tp:treatment-meta><mixed-citation publication-type="journal"><person-group><name><surname>Hita Garcia</surname><given-names>Francisco</given-names></name><name><surname>Fisher</surname><given-names>Brian L.</given-names></name></person-group><article-title>The hyper-diverse ant genus <italic>Tetramorium</italic> Mayr (Hymenoptera, Formicidae) in the Malagasy region taxonomic revision of the <italic>T. naganum</italic>, <italic>T. plesiarum</italic>, <italic>T. schaufussii</italic>, and <italic>T. severini</italic> species groups</article-title><source>Zookeys</source><day>4</day><month>6</month><year>2014</year><volume>2014</volume><issue>413</issue><fpage>1</fpage><lpage>170</lpage><pub-id pub-id-type="doi">10.3897/zookeys.413.7172</pub-id></mixed-citation></tp:treatment-meta><tp:nomenclature><tp:taxon-name>
                                    <tp:taxon-name-part taxon-name-part-type="genus">Tetramorium</tp:taxon-name-part>
                                    <tp:taxon-name-part taxon-name-part-type="species">cognatum</tp:taxon-name-part>
                                    <object-id xmlns:xlink="http://www.w3.org/1999/xlink" xlink:type="simple">http://species-id.net/wiki/Tetramorium_cognatum</object-id>
                                </tp:taxon-name><tp:taxon-authority>Bolton, 1979</tp:taxon-authority><xref ref-type="fig" rid="F21">Figs 21B</xref><xref ref-type="fig" rid="F23">, 23B</xref><xref ref-type="fig" rid="F27">, 27C</xref><xref ref-type="fig" rid="F28">, 28A, B</xref><xref ref-type="fig" rid="F32">, 32</xref><xref ref-type="fig" rid="F63">, 63</xref><tp:nomenclature-citation-list><tp:nomenclature-citation><tp:taxon-name>Tetramorium cognatum</tp:taxon-name><comment> Bolton, 1979: 135.</comment></tp:nomenclature-citation></tp:nomenclature-citation-list></tp:nomenclature><tp:treatment-sec sec-type="Type material"><title>Type material.</title><p><bold>Holotype</bold>, pinned worker, MADAGASCAR, Toamasina, Perinet &amp; vicinity, <named-content xmlns:xlink="http://www.w3.org/1999/xlink" content-type="dwc:verbatimCoordinates" xlink:type="simple">18.82667°S, 48.44778°E</named-content>, rainforest, rotten wood, 19.III.1969 (<italic>W.L. Brown</italic>) (MCZ: MCZ_Holotype_32261) [examined]. <bold>Paratypes</bold>, eleven pinned workers with same data as holotype except collected from 17.–19.III.1969 (BMNH: <ext-link xmlns:xlink="http://www.w3.org/1999/xlink" ext-link-type="uri" xlink:href="http://data.antweb.org/specimen/CASENT0102343" xlink:type="simple">CASENT0102343</ext-link>, <ext-link xmlns:xlink="http://www.w3.org/1999/xlink" ext-link-type="uri" xlink:href="http://data.antweb.org/specimen/CASENT0102344" xlink:type="simple">CASENT0102344</ext-link>, <ext-link xmlns:xlink="http://www.w3.org/1999/xlink" ext-link-type="uri" xlink:href="http://data.antweb.org/specimen/CASENT0235218" xlink:type="simple">CASENT0235218</ext-link>; MCZ: MCZ_Paratype_32261; NHMB; MHNG: <ext-link xmlns:xlink="http://www.w3.org/1999/xlink" ext-link-type="uri" xlink:href="http://data.antweb.org/specimen/CASENT0911248" xlink:type="simple">CASENT0911248</ext-link>) [all examined, except NHMB].</p><p>[Note: the GPS data of the type locality was not provided either by the locality label or the original description. The data presented above is based on our own geo-referencing of the Périnet=Andasibe area and should be considered an approximation and not the exact position of the type locality.]</p><fig id="F32" position="float" orientation="portrait"><label>Figure 32.</label><caption><p><italic><tp:taxon-name>Tetramorium cognatum</tp:taxon-name></italic> paratype worker (<ext-link xmlns:xlink="http://www.w3.org/1999/xlink" ext-link-type="uri" xlink:href="http://data.antweb.org/specimen/CASENT0102343" xlink:type="simple">CASENT0102343</ext-link>). <bold>A</bold> Body in profile <bold>B</bold> Body in dorsal view <bold>C</bold> Head in full-face view.</p></caption><graphic xmlns:xlink="http://www.w3.org/1999/xlink" xlink:href="zookeys-413-001-g032.jpg" position="float" orientation="portrait" xlink:type="simple"/></fig></tp:treatment-sec><tp:treatment-sec sec-type="Non-Type material"><title>Non-Type material.</title><p>MADAGASCAR: no loc (<!--PageBreak--><!--PageBreak--><!--PageBreak--><!--PageBreak--><italic>Staudinger</italic>); Antananarivo, Réserve Spéciale d’Ambohitantely, Forêt d’Ambohitantely, 20.9 km 72° NE Ankazobe, <named-content xmlns:xlink="http://www.w3.org/1999/xlink" content-type="dwc:verbatimCoordinates" xlink:type="simple">18.22528°S, 47.28683°E</named-content>, 1410 m, montane rainforest, 17.–21.IV.2001 (<italic>B.L. Fisher et al.</italic>); Antananarivo, Réserve Speciale d’Ambohitantely, <named-content xmlns:xlink="http://www.w3.org/1999/xlink" content-type="dwc:verbatimCoordinates" xlink:type="simple">18.18762°S, 47.28576°E</named-content>, 1580 m, montane forest, 8.III.2012 (<italic>B.L. Fisher et al.</italic>); Antananarivo, Réserve Speciale d’Ambohitantely, <named-content xmlns:xlink="http://www.w3.org/1999/xlink" content-type="dwc:verbatimCoordinates" xlink:type="simple">18.22444°S, 47.2774°E</named-content>, 1490 m, montane forest, 9.III.2012 (<italic>B.L. Fisher et al.</italic>); Antananarivo, 3 km 41° NE Andranomay, 11.5 km 147° SSE Anjozorobe, <named-content xmlns:xlink="http://www.w3.org/1999/xlink" content-type="dwc:verbatimCoordinates" xlink:type="simple">18.47333°S, 47.96°E</named-content>, 1300 m, montane rainforest, 5.–13.XII.2000 (<italic>B.L. Fisher et al.</italic>); Antananarivo, Ankalalahana, <named-content xmlns:xlink="http://www.w3.org/1999/xlink" content-type="dwc:verbatimCoordinates" xlink:type="simple">19.00711°S, 47.1337°E</named-content>, 1350 m, <italic><tp:taxon-name>Uapaca</tp:taxon-name></italic> woodland, 26.III.2011 (<italic>B.L. Fisher et al.</italic>); Antananarivo, Mandraka Park, <named-content xmlns:xlink="http://www.w3.org/1999/xlink" content-type="dwc:verbatimCoordinates" xlink:type="simple">18.9019°S, 47.90786°E</named-content>, 1360 m, montane shrubland, 11.III.2012 (<italic>B.L. Fisher et al.</italic>); Antananarivo, Réserve Naturelle Sohisika, Sohisika 24.6 km NNE Ankazobe, <named-content xmlns:xlink="http://www.w3.org/1999/xlink" content-type="dwc:verbatimCoordinates" xlink:type="simple">18.10322°S, 47.18692°E</named-content>, 1464 m, gallery montane forest, 1.–2.VI.2008 (<italic>B.L. Fisher et al.</italic>); Antananarivo, Forêt de galerie, Telomirahavavy, 23.4 km NNE Ankazobe, <named-content xmlns:xlink="http://www.w3.org/1999/xlink" content-type="dwc:verbatimCoordinates" xlink:type="simple">18.12167°S, 47.20627°E</named-content>, 1520 m, disturbed gallery montane forest, 3.–4.VI.2008 (<italic>B.L. Fisher et al.</italic>); Antsiranana, Ambondrobe, 41.1 km 175° Vohemar, <named-content xmlns:xlink="http://www.w3.org/1999/xlink" content-type="dwc:verbatimCoordinates" xlink:type="simple">13.71533°S, 50.10167°E</named-content>, 10 m, littoral rainforest, 30.XI.2004 (<italic>B.L. Fisher</italic>); Antsiranana, Parc National Mont. d’Ambre, 1050 m, 12.II.1977 (<italic>W.L. &amp; D.E. Brown</italic>); Antsiranana, Parc National Montagne d’Ambre, 3.6 km 235° SW Joffreville, <named-content xmlns:xlink="http://www.w3.org/1999/xlink" content-type="dwc:verbatimCoordinates" xlink:type="simple">12.53444°S, 49.1795°E</named-content>, 925 m, montane rainforest, 20.–26.I.2001 (<italic>B.L. Fisher et al.</italic>); Antsiranana, Parc National Montagne d’Ambre, 12.2 km 211° SSW Joffreville, <named-content xmlns:xlink="http://www.w3.org/1999/xlink" content-type="dwc:verbatimCoordinates" xlink:type="simple">12.59639°S, 49.1595°E</named-content>, 1300 m, montane rainforest, 2.–7.II.2001 (<italic>B.L. Fisher et al.</italic>); Antsiranana, Parc National Montagne d’Ambre, 12.2 km 211° SSW Joffreville, <named-content xmlns:xlink="http://www.w3.org/1999/xlink" content-type="dwc:verbatimCoordinates" xlink:type="simple">12.59639°S, 49.1595°E</named-content>, 1300 m, montane rainforest, 7.II.2001 (<italic>G.D. Alpert</italic>); Antsiranana, Parc National Montagne d’Ambre, <named-content xmlns:xlink="http://www.w3.org/1999/xlink" content-type="dwc:verbatimCoordinates" xlink:type="simple">12.51778°S, 49.17957°E</named-content>, 1000 m, montane rainforest, 3.–7.III.2001 (<italic>B.L. Fisher et al.</italic>); Antsiranana, Parc National Montagne d’Ambre, <named-content xmlns:xlink="http://www.w3.org/1999/xlink" content-type="dwc:verbatimCoordinates" xlink:type="simple">12.52861°S, 49.17717°E</named-content>, 1100 m, montane rainforest, 12.III.2001 (<italic>B.L. Fisher et al.</italic>); Antsiranana, Parc National Montagne d’Ambre, Ambre grand lac, <named-content xmlns:xlink="http://www.w3.org/1999/xlink" content-type="dwc:verbatimCoordinates" xlink:type="simple">12.59656°S, 49.15932°E</named-content>, 1350 m, montane rainforest, 13.XI.2007 (<italic>B.L. Fisher et al.</italic>); Antsiranana, Parc National Montagne d’Ambre, Lac maudit, <named-content xmlns:xlink="http://www.w3.org/1999/xlink" content-type="dwc:verbatimCoordinates" xlink:type="simple">12.58502°S, 49.15147°E</named-content>, 1250 m, montane rainforest, 13.–14.XI.2007 (<italic>B.L. Fisher et al.</italic>); Antsiranana, Parc National Montagne d’Ambre, Roussettes, <named-content xmlns:xlink="http://www.w3.org/1999/xlink" content-type="dwc:verbatimCoordinates" xlink:type="simple">12.52574°S, 49.17238°E</named-content>, 1025 m, montane rainforest, 15.XI.2007 (<italic>B.L. Fisher et al.</italic>); Antsiranana, Parc National Montagne d’Ambre, Petit lac, <named-content xmlns:xlink="http://www.w3.org/1999/xlink" content-type="dwc:verbatimCoordinates" xlink:type="simple">12.53664°S, 49.17412°E</named-content>, 1130 m, montane rainforest, 17.XI.2007 (<italic>B.L. Fisher et al.</italic>); Antsiranana, Parc National Montagne d’Ambre, Antomboka, <named-content xmlns:xlink="http://www.w3.org/1999/xlink" content-type="dwc:verbatimCoordinates" xlink:type="simple">12.51269°S, 49.17807°E</named-content>, 970 m, montane rainforest, 17.XI.2007 (<italic>B.L. Fisher et al.</italic>); Antsiranana, Parc National Montagne d’Ambre, Mahasarika, <named-content xmlns:xlink="http://www.w3.org/1999/xlink" content-type="dwc:verbatimCoordinates" xlink:type="simple">12.53176°S, 49.17662°E</named-content>, 1135 m, montane rainforest, 19.XI.2007 (<italic>B.L. Fisher et al.</italic>); Antsiranana, Parc National Montagne d’Ambre, Pic Bades, <named-content xmlns:xlink="http://www.w3.org/1999/xlink" content-type="dwc:verbatimCoordinates" xlink:type="simple">12.5186°S, 49.18625°E</named-content>, 900 m, montane rainforest, 20.XI.2007 (<italic>B.L. Fisher et al.</italic>); Antsiranana, Rés. Anjanaharibe-Sud, 17 km W Andapa, <named-content xmlns:xlink="http://www.w3.org/1999/xlink" content-type="dwc:verbatimCoordinates" xlink:type="simple">15°45'27.9"S, 49°30'36.7"E</named-content>, 875 m, rainforest, 5.XI.1994 (<italic>G.D. Alpert</italic>); Antsiranana, Rés. Anjanaharibe-Sud, 6.5 km SSW Befingotra, <named-content xmlns:xlink="http://www.w3.org/1999/xlink" content-type="dwc:verbatimCoordinates" xlink:type="simple">14.75°S, 49.5°E</named-content>, 875 m, rainforest, 17.–31.X.1994 (<italic>B.L. Fisher</italic>); Antsiranana, Rés. Anjanaharibe-Sud, 9.2 km WSW Befingotra, <named-content xmlns:xlink="http://www.w3.org/1999/xlink" content-type="dwc:verbatimCoordinates" xlink:type="simple">14.75°S, 49.46667°E</named-content>, 1180-1200 m, montane rainforest, 7.–9.XI.1994 (<italic>B.L. Fisher</italic>); Antsiranana, Anjanaharibe, 1.II.-1.III.2003 (<italic>K.A. Jackson &amp; D. Carpenter</italic>); Antsiranana, Betaolana Forest, along Bekona River, <named-content xmlns:xlink="http://www.w3.org/1999/xlink" content-type="dwc:verbatimCoordinates" xlink:type="simple">14.52996°S, 49.44039°E</named-content>, 880 m, rainforest, 4.–5.III.2009 (<italic>B.L. Fisher et al.</italic>); Antsiranana, Forêt de Binara, 9.4 km 235° SW Daraina, <named-content xmlns:xlink="http://www.w3.org/1999/xlink" content-type="dwc:verbatimCoordinates" xlink:type="simple">13.26333°S, 49.6°E</named-content>, 1100 m, montane rainforest, 5.XII.2003 (<italic>B.L. Fisher</italic>); Antsiranana, R.S. Manongarivo, 10.8 km 229° SW Antanambao, <named-content xmlns:xlink="http://www.w3.org/1999/xlink" content-type="dwc:verbatimCoordinates" xlink:type="simple">13.96167°S, 48.43333°E</named-content>, 400 m, rainforest, 8.–13.X.1998 (<italic>B.L. Fisher</italic>); Antsiranana, R.S. Manongarivo, 12.8 km 228° SW Antanambao, <named-content xmlns:xlink="http://www.w3.org/1999/xlink" content-type="dwc:verbatimCoordinates" xlink:type="simple">13.97667°S, 48.42333°E</named-content>, 780 m, rainforest, 11-17.X.1998 (<italic>B.L. Fisher</italic>); Antsiranana, R.S. Manongarivo, 14.5 km 220° SW Antanambao, <named-content xmlns:xlink="http://www.w3.org/1999/xlink" content-type="dwc:verbatimCoordinates" xlink:type="simple">13.99833°S, 48.42833°E</named-content>, 1175 m, montane rainforest, 20.X.1998 (<italic>B.L. Fisher</italic>); Antsiranana, R.N.I. Marojejy, <named-content xmlns:xlink="http://www.w3.org/1999/xlink" content-type="dwc:verbatimCoordinates" xlink:type="simple">14°26'43.2"S, 49°47'8.3"E</named-content>, 375 m, 23.XI.1993 (<italic>G.D. Alpert</italic>); Antsiranana, Parc National de Marojejy, Manantenina River, 27.6 km 35° NE Andapa, 9.6 km 327° NNW Manantenina, <named-content xmlns:xlink="http://www.w3.org/1999/xlink" content-type="dwc:verbatimCoordinates" xlink:type="simple">14.435°S, 49.76°E</named-content>, 775 m, rainforest, 15.XI.-11.XII.2005 (<italic>B.L. Fisher et al.</italic>); Antsiranana, Parc National de Marojejy, Antranohofa, 26.6 km 31° NNE Andapa, 10.7 km 318° NW Manantenina, <named-content xmlns:xlink="http://www.w3.org/1999/xlink" content-type="dwc:verbatimCoordinates" xlink:type="simple">14.44333°S, 49.74333°E</named-content>, 1325 m, montane rainforest, 19.XI.2003 (<italic>B.L. Fisher</italic>); Antsiranana, Sakaramy, <named-content xmlns:xlink="http://www.w3.org/1999/xlink" content-type="dwc:verbatimCoordinates" xlink:type="simple">12.44114°S, 49.23197°E</named-content>, 260 m, tropical dry forest, 11.V.2011 (<italic>B.L. Fisher et al.</italic>); Fianarantsoa, Rés. Andringitra 40 km S Ambalavao, <named-content xmlns:xlink="http://www.w3.org/1999/xlink" content-type="dwc:verbatimCoordinates" xlink:type="simple">22.21667°S, 46.96667°E</named-content>, 1225 m, montane rainforest, 19.X.1993 (<italic>B.L. Fisher</italic>); Fianarantsoa, Rés. Andringitra 44 km S Ambalavao, <named-content xmlns:xlink="http://www.w3.org/1999/xlink" content-type="dwc:verbatimCoordinates" xlink:type="simple">22.23333°S, 47°E</named-content>, 800 m, rainforest, 11.X.1993 (<italic>B.L. Fisher</italic>); Fianarantsoa, Ampandravelo II Non Protected Area, 10.78 km NE Ranohira, <named-content xmlns:xlink="http://www.w3.org/1999/xlink" content-type="dwc:verbatimCoordinates" xlink:type="simple">22.53917°S, 45.51548°E</named-content>, 873 m, shrubland, 20.–22.II.2010 (<italic>A. Ravelomanana</italic>); Fianarantsoa, Parc National Befotaka-Midongy, Papango 27.7 km S Midongy-Sud, Mount Papango, <named-content xmlns:xlink="http://www.w3.org/1999/xlink" content-type="dwc:verbatimCoordinates" xlink:type="simple">23.83517°S, 46.96367°E</named-content>, 940 m, rainforest, 14.–16.XI.2006 (<italic>B.L. Fisher et al.</italic>); Fianarantsoa, Parc National Befotaka-Midongy, Papango 28.5 km S Midongy-Sud, Mount Papango, <named-content xmlns:xlink="http://www.w3.org/1999/xlink" content-type="dwc:verbatimCoordinates" xlink:type="simple">23.84083°S, 46.9575°E</named-content>, 1250 m, montane rainforest, 17.–18.XI.2006 (<italic>B.L. Fisher et al.</italic>); Fianarantsoa, Isalo National Park, Canyon de Sinze, <named-content xmlns:xlink="http://www.w3.org/1999/xlink" content-type="dwc:verbatimCoordinates" xlink:type="simple">22°28’ S, 45°33’ E</named-content>, 800 m, forest, 17.II.1993 (<italic>E. Rajeriarison</italic>); Fianarantsoa, Isalo IV National Parc, 12 km SW Ranohira, <named-content xmlns:xlink="http://www.w3.org/1999/xlink" content-type="dwc:verbatimCoordinates" xlink:type="simple">22.61472°S, 45.31304°E</named-content>, 867 m, <italic><tp:taxon-name>Bismarckia</tp:taxon-name></italic> woodland, 25.II.2010 (<italic>A. Ravelomanana</italic>); Fianarantsoa, R.S. Ivohibe, 7.5 km ENE Ivohibe, <named-content xmlns:xlink="http://www.w3.org/1999/xlink" content-type="dwc:verbatimCoordinates" xlink:type="simple">22.47°S, 46.96°E</named-content>, 900 m, rainforest, 7.–12.X.1997 (<italic>B.L. Fisher</italic>); Fianarantsoa, R.S. Ivohibe 8.0 km E Ivohibe, <named-content xmlns:xlink="http://www.w3.org/1999/xlink" content-type="dwc:verbatimCoordinates" xlink:type="simple">22.48333°S, 46.96833°E</named-content>, 1200 m, montane rainforest, 15.–21.X.1997 (<italic>B.L. Fisher</italic>); Fianarantsoa, 9.0 km NE Ivohibe, <named-content xmlns:xlink="http://www.w3.org/1999/xlink" content-type="dwc:verbatimCoordinates" xlink:type="simple">22.42667°S, 46.93833°E</named-content>, 900 m, rainforest, 12.–17.X.1997 (<italic>B.L. Fisher</italic>); Fianarantsoa, Manandriana I Non Protected Area, 27.11 km SW Ambositra, <named-content xmlns:xlink="http://www.w3.org/1999/xlink" content-type="dwc:verbatimCoordinates" xlink:type="simple">20.73194°S, 47.09413°E</named-content>, 1590 m, savannah grassland, 9.–11.II.2010 (<italic>A. Ravelomanana</italic>); Fianarantsoa, Parc National de Ranomafana, Vatoharanana River, 4.1 km 231° SW Ranomafana, <named-content xmlns:xlink="http://www.w3.org/1999/xlink" content-type="dwc:verbatimCoordinates" xlink:type="simple">21.29°S, 47.43333°E</named-content>, 1100 m, montane rainforest, 27.–31.2003 (<italic>B.L. Fisher et al.</italic>); Fianarantsoa, Parc National Ranomafana, Talatakely, <named-content xmlns:xlink="http://www.w3.org/1999/xlink" content-type="dwc:verbatimCoordinates" xlink:type="simple">21.24833°S, 47.42667°E</named-content>, in guava forest, 9.–26.IV.1998 (<italic>C.E. Griswold et al.</italic>); Fianarantsoa, Parc National de Ranomafana, Sahamalaotra River, 6.6 km 310° NW Ranomafana, <named-content xmlns:xlink="http://www.w3.org/1999/xlink" content-type="dwc:verbatimCoordinates" xlink:type="simple">21.23667°S, 47.39667°E</named-content>, 1150 m, montane rainforest, 31.III.2003 (<italic>B.L. Fisher et al.</italic>); Fianarantsoa, Forêt Classée Vatovavy, 7.6 km 122° Kianjavato, <named-content xmlns:xlink="http://www.w3.org/1999/xlink" content-type="dwc:verbatimCoordinates" xlink:type="simple">21.4°S, 47.94°E</named-content>, 175 m, rainforest, 6.–8.VI.2005 (<italic>B.L. Fisher et al.</italic>); Fianarantsoa, Forêt de Vevembe, 66.6 km 293° Farafangana, <named-content xmlns:xlink="http://www.w3.org/1999/xlink" content-type="dwc:verbatimCoordinates" xlink:type="simple">22.791°S, 47.18183°E</named-content>, 600 m, rainforest, transition to montane forest, 23.IV.2006 (<italic>B.L. Fisher et al.</italic>); Mahajanga, Réserve Spéciale Marotandrano, Marotandrano 48.3 km S Mandritsara, <named-content xmlns:xlink="http://www.w3.org/1999/xlink" content-type="dwc:verbatimCoordinates" xlink:type="simple">16.28322°S, 48.81443°E</named-content>, 865 m, transition humid forest, 7.XII.2007 (<italic>B.L. Fisher et al.</italic>); Toamasina, Montagne d’Akirindro 7.6 km 341° NNW Ambinanitelo, <named-content xmlns:xlink="http://www.w3.org/1999/xlink" content-type="dwc:verbatimCoordinates" xlink:type="simple">15.28833°S, 49.54833°E</named-content>, 600 m, rainforest, 17.–21.III.2003 (<italic>B.L. Fisher et al.</italic>); Toamasina, Ambanizana, Parc National Masoala, <named-content xmlns:xlink="http://www.w3.org/1999/xlink" content-type="dwc:verbatimCoordinates" xlink:type="simple">15.57167°S, 50.00611°E</named-content>, 848 m, montane rainforest, 26.II.-2.III.2003 (<italic>D. Andriamalala et al.</italic>); Toamasina, 5.3 km SSE Ambanizana, Andranobe, <named-content xmlns:xlink="http://www.w3.org/1999/xlink" content-type="dwc:verbatimCoordinates" xlink:type="simple">15.67133°S, 49.97395°E</named-content>, 425 m, rainforest, 21.XI.1993 (<italic>B.L. Fisher</italic>); Toamasina, 6.3 km S Ambanizana, Andranobe, <named-content xmlns:xlink="http://www.w3.org/1999/xlink" content-type="dwc:verbatimCoordinates" xlink:type="simple">15.6813°S, 49.958°E</named-content>, 25 m, rainforest, 23.XI.1993 (<italic>B.L. Fisher</italic>); Toamasina, 6.9 km NE Ambanizana, Ambohitsitondroina, <named-content xmlns:xlink="http://www.w3.org/1999/xlink" content-type="dwc:verbatimCoordinates" xlink:type="simple">15.58506°S, 50.00952°E</named-content>, 825 m, rainforest, 2.–8.XII.1993 (<italic>B.L. Fisher</italic>); Toamasina, Réserve Spéciale Ambatovaky, Sandrangato river, <named-content xmlns:xlink="http://www.w3.org/1999/xlink" content-type="dwc:verbatimCoordinates" xlink:type="simple">16.7633°S, 49.26692°E</named-content>, 520 m, rainforest, 22.–24.II.2010 (<italic>B.L. Fisher et al.</italic>); Toamasina, Forêt Ambatovy, 14.3 km 57° Moramanga, <named-content xmlns:xlink="http://www.w3.org/1999/xlink" content-type="dwc:verbatimCoordinates" xlink:type="simple">18.85083°S, 48.32°E</named-content>, 1075 m, montane rainforest, 21.III.2004-12.IV.2005 (<italic>B.L. Fisher et al.</italic>); Toamasina, Ambatovy, 12.4 km NE Moramanga, <named-content xmlns:xlink="http://www.w3.org/1999/xlink" content-type="dwc:verbatimCoordinates" xlink:type="simple">18.84963°S, 48.2947°E</named-content>, 1010 m, montane rainforest, 3.–6.III.2007 (<italic>B.L. Fisher et al.</italic>); Toamasina, Ambatovy, 12.4 km NE Moramanga, <named-content xmlns:xlink="http://www.w3.org/1999/xlink" content-type="dwc:verbatimCoordinates" xlink:type="simple">18.83937°S, 48.30842°E</named-content>, 1080 m, montane rainforest, 4.–7.III.2007 (<italic>B.L. Fisher et al.</italic>); Toamasina, Station Forestière Analamazaotra, Analamazaotra 1.3 km S Andasibe, <named-content xmlns:xlink="http://www.w3.org/1999/xlink" content-type="dwc:verbatimCoordinates" xlink:type="simple">18.38466°S, 48.41271°E</named-content>, 980 m, montane rainforest, 11.–13.XII.2007 (<italic>B.L. Fisher et al.</italic>); Toamasina, Analamay, <named-content xmlns:xlink="http://www.w3.org/1999/xlink" content-type="dwc:verbatimCoordinates" xlink:type="simple">18.80623°S, 48.33707°E</named-content>, 1068 m, montane rainforest, 21.III.2004 (<italic>Malagasy ant team</italic>); Toamasina, F.C. Andriantantely, <named-content xmlns:xlink="http://www.w3.org/1999/xlink" content-type="dwc:verbatimCoordinates" xlink:type="simple">18.695°S, 48.81333°E</named-content>, 530 m, rainforest, 4.–10.XII.1998 (<italic>H.J. Ratsirarson</italic>); Toamasina, Montagne d’Anjanaharibe, 18.0 km 21° NNE Ambinanitelo, <named-content xmlns:xlink="http://www.w3.org/1999/xlink" content-type="dwc:verbatimCoordinates" xlink:type="simple">15.18833°S, 49.615°E</named-content>, 470 m, rainforest, 8.–12.III.2003 (<italic>B.L. Fisher et al.</italic>); Toamasina, Montagne d’Anjanaharibe, 19.5 km 27° NNE Ambinanitelo, <named-content xmlns:xlink="http://www.w3.org/1999/xlink" content-type="dwc:verbatimCoordinates" xlink:type="simple">15.17833°S, 49.635°E</named-content>, 1100 m, montane rainforest, 12.–16.III.2003 (<italic>B.L. Fisher et al.</italic>); Toamasina, Reserve Betampona, Camp Vohitsivalana, 37.1 km 338° Toamasina, <named-content xmlns:xlink="http://www.w3.org/1999/xlink" content-type="dwc:verbatimCoordinates" xlink:type="simple">17.88667°S, 49.2025°E</named-content>, 520 m, rainforest, 1.–3.XII.2005 (<italic>B.L. Fisher et al.</italic>); Toamasina, Reserve Betampona, Camp Rendrirendry, 34.1 km 332° Toamasina, <named-content xmlns:xlink="http://www.w3.org/1999/xlink" content-type="dwc:verbatimCoordinates" xlink:type="simple">17.924°S, 49.19967°E</named-content>, 390 m, rainforest, 28.XI.2005 (<italic>B.L. Fisher et al.</italic>); Toamasina, Bevolota, 17.1 km N Andasibe, <named-content xmlns:xlink="http://www.w3.org/1999/xlink" content-type="dwc:verbatimCoordinates" xlink:type="simple">18.77071°S, 48.43164°E</named-content>, 995 m, montane rainforest, 12.XII.2007 (<italic>B.L. Fisher et al.</italic>); Toamasina, F.C. Didy, <named-content xmlns:xlink="http://www.w3.org/1999/xlink" content-type="dwc:verbatimCoordinates" xlink:type="simple">18.19833°S, 48.57833°E</named-content>, 960 m, rainforest, 16.–23.XII.1998 (<italic>H.J. Ratsirarson</italic>); Toamasina, P.N. Mantadia, <named-content xmlns:xlink="http://www.w3.org/1999/xlink" content-type="dwc:verbatimCoordinates" xlink:type="simple">18.79167°S, 48.42667°E</named-content>, 895 m, rainforest, 25.XI.-1.XII.1998 (<italic>H.J. Ratsirarson</italic>); Toamasina, Sahafina Forest, 11.4 km W Brickaville, <named-content xmlns:xlink="http://www.w3.org/1999/xlink" content-type="dwc:verbatimCoordinates" xlink:type="simple">18.81445°S, 48.96205°E</named-content>, 140 m, rainforest, 13.–14.XII.2007 (<italic>B.L. Fisher et al.</italic>); Toamasina, F.C. Sandranantitra, <named-content xmlns:xlink="http://www.w3.org/1999/xlink" content-type="dwc:verbatimCoordinates" xlink:type="simple">18.04833°S, 49.09167°E</named-content>, 450 m, rainforest, 18.–21.I.1999 (<italic>H.J. Ratsirarson</italic>); Toamasina, Torotorofotsy, <named-content xmlns:xlink="http://www.w3.org/1999/xlink" content-type="dwc:verbatimCoordinates" xlink:type="simple">18.87082°S, 48.34737°E</named-content>, 1070 m, montane rainforest, marsh edge, 24.–29.III.2004 (<italic>Malagasy ant team</italic>); Toamasina, Parc National de Zahamena, Onibe River, <named-content xmlns:xlink="http://www.w3.org/1999/xlink" content-type="dwc:verbatimCoordinates" xlink:type="simple">17.75908°S, 48.85468°E</named-content>, 780 m, rainforest, 21.–23.II.2009 (<italic>B.L. Fisher et al.</italic>); Toamasina, Parc National de Zahamena, Tetezambatana forest, near junction of Nosivola and Manakambahiny Rivers, <named-content xmlns:xlink="http://www.w3.org/1999/xlink" content-type="dwc:verbatimCoordinates" xlink:type="simple">17.74298°S, 48.72936°E</named-content>, 860 m, rainforest, 18.–19.II.2009 (<italic>B.L. Fisher et al.</italic>); Toliara, Réserve Spéciale d’Ambohijanahary, Forêt d’Ankazotsihitafototra, 35.2 km 312° NW Ambaravaranala, <named-content xmlns:xlink="http://www.w3.org/1999/xlink" content-type="dwc:verbatimCoordinates" xlink:type="simple">18.26667°S, 45.40667°E</named-content>, 1050 m, montane rainforest, 13.–17.I.2003 (<italic>B.L. Fisher et al.</italic>); Toliara, Réserve Spéciale d’Ambohijanahary, Forêt d’Ankazotsihitafototra, 34.6 km 314° NW Ambaravaranala, <named-content xmlns:xlink="http://www.w3.org/1999/xlink" content-type="dwc:verbatimCoordinates" xlink:type="simple">18.26°S, 45.41833°E</named-content>, 1100 m, montane rainforest, 16.I.2003 (<italic>B.L. Fisher et al.</italic>); Toliara, Rés. Andohahela, 11 km NW Enakara, <named-content xmlns:xlink="http://www.w3.org/1999/xlink" content-type="dwc:verbatimCoordinates" xlink:type="simple">24.56667°S, 46.83333°E</named-content>, 800 m, rainforest, 17.XI.1992 (<italic>B.L. Fisher</italic>); Toliara, Rés. Andohahela, 10 km NW Enakara, <named-content xmlns:xlink="http://www.w3.org/1999/xlink" content-type="dwc:verbatimCoordinates" xlink:type="simple">24.56667°S, 46.81667°E</named-content>, 420 m, rainforest, 19.XI.1992 (<italic>B.L. Fisher</italic>); Toliara, Rés. Andohahela, 10 km NW Enakara, <named-content xmlns:xlink="http://www.w3.org/1999/xlink" content-type="dwc:verbatimCoordinates" xlink:type="simple">24.56667°S, 46.81667°E</named-content>, 430 m, rainforest, 25.XI.1992 (<italic>B.L. Fisher</italic>); Toliara, Rés. Andohahela, 13 km NW Enakara, <named-content xmlns:xlink="http://www.w3.org/1999/xlink" content-type="dwc:verbatimCoordinates" xlink:type="simple">24.55°S, 46.8°E</named-content>, 1250 m, montane rainforest, 30.XI.1992 (<italic>B.L. Fisher</italic>); Toliara, Rés. Andohahela, 13 km NW Enakara, <named-content xmlns:xlink="http://www.w3.org/1999/xlink" content-type="dwc:verbatimCoordinates" xlink:type="simple">24.55°S, 46.8°E</named-content>, 1300 m, montane rainforest, 2.XII.1992 (<italic>B.L. Fisher</italic>); Toliara, Rés. Andohahela, 13 km NW Enakara, <named-content xmlns:xlink="http://www.w3.org/1999/xlink" content-type="dwc:verbatimCoordinates" xlink:type="simple">24.56667°S, 46.81667°E</named-content>, 900 m, rainforest, 3.XII.1992 (<italic>B.L. Fisher</italic>); Toliara, Rés. Andohahela, 3 km E Mahamavo, <named-content xmlns:xlink="http://www.w3.org/1999/xlink" content-type="dwc:verbatimCoordinates" xlink:type="simple">24°45’ S, 46°45’ E</named-content>, 1050 m, montane rainforest, 5.XI.1993 (<italic>P.S. Ward</italic>); Toliara, Parc National d’Andohahela, Col du Sedro, 3.8 km 113° ESE Mahamavo, 37.6 km 341° NNW Tolagnaro, <named-content xmlns:xlink="http://www.w3.org/1999/xlink" content-type="dwc:verbatimCoordinates" xlink:type="simple">24.76389°S, 46.75167°E</named-content>, 900 m, montane rainforest, 21.–25.I.2002 (<italic>B.L. Fisher et al.</italic>); Toliara, Parc National d’Andohahela, Manampanihy River, 5.4 km 113° ESE Mahamavo, 36.7 km 343° NNW Tolagnaro, <named-content xmlns:xlink="http://www.w3.org/1999/xlink" content-type="dwc:verbatimCoordinates" xlink:type="simple">24.76389°S, 46.76683°E</named-content>, 650 m, rainforest, 24.I.2002 (<italic>B.L. Fisher et al.</italic>); Toliara, Forêt Ivohibe 55.6 km N Tolagnaro, <named-content xmlns:xlink="http://www.w3.org/1999/xlink" content-type="dwc:verbatimCoordinates" xlink:type="simple">24.56167°S, 47.20017°E</named-content>, 650 m, rainforest, 4.XII.2006 (<italic>B.L. Fisher et al.</italic>); Toliara, Réserve Spéciale Kalambatritra, Befarara, <named-content xmlns:xlink="http://www.w3.org/1999/xlink" content-type="dwc:verbatimCoordinates" xlink:type="simple">23.4178°S, 46.4478°E</named-content>, 1390 m, montane rainforest, 7.–8.II.2009 (<italic>B.L. Fisher et al.</italic>); Toliara, Réserve Spéciale Kalambatritra, Betanana, <named-content xmlns:xlink="http://www.w3.org/1999/xlink" content-type="dwc:verbatimCoordinates" xlink:type="simple">23.4144°S, 46.459°E</named-content>, 1360 m, montane rainforest, 8.II.2009 (<italic>B.L. Fisher et al.</italic>); Toliara, Réserve Spéciale Kalambatritra, Ampanihy, <named-content xmlns:xlink="http://www.w3.org/1999/xlink" content-type="dwc:verbatimCoordinates" xlink:type="simple">23.4635°S, 46.4631°E</named-content>, 1270 m, montane rainforest, 9.–10.II.2009 (<italic>B.L. Fisher et al.</italic>); Toliara, Réserve Spéciale Kalambatritra, Ampanihy, <named-content xmlns:xlink="http://www.w3.org/1999/xlink" content-type="dwc:verbatimCoordinates" xlink:type="simple">23.463°S, 46.47057°E</named-content>, 1269 m, montane rainforest, 10.II.2009 (<italic>B.L. Fisher et al.</italic>); Toliara, Réserve Spéciale Kalambatritra, Ambinanitelo, <named-content xmlns:xlink="http://www.w3.org/1999/xlink" content-type="dwc:verbatimCoordinates" xlink:type="simple">23.4502°S, 46.45658°E</named-content>, 1325 m, montane rainforest, 11.II.2009 (<italic>B.L. Fisher et al.</italic>); Toliara, Grand Lavasoa, 25.9 km W Tolagnaro, <named-content xmlns:xlink="http://www.w3.org/1999/xlink" content-type="dwc:verbatimCoordinates" xlink:type="simple">25.08767°S, 46.749°E</named-content>, 450 m, rainforest, 30.XI.-2.XII.2006 (<italic>B.L. Fisher et al.</italic>); Toliara, 4.4 km 148° SSE Lavanono, <named-content xmlns:xlink="http://www.w3.org/1999/xlink" content-type="dwc:verbatimCoordinates" xlink:type="simple">25.45056°S, 44.97417°E</named-content>, 60 m, spiny forest/thicket, 17.II.2002 (<italic>B.L. Fisher et al.</italic>); Toliara, 2.7 km WNW 302° Ste. Luce, <named-content xmlns:xlink="http://www.w3.org/1999/xlink" content-type="dwc:verbatimCoordinates" xlink:type="simple">24.77167°S, 47.17167°E</named-content>, 20 m, littoral rainforest, 9.–11.XII.1998 (<italic>B.L. Fisher</italic>); Toliara, Manatantely, 8.9 km NW Tolagnaro, <named-content xmlns:xlink="http://www.w3.org/1999/xlink" content-type="dwc:verbatimCoordinates" xlink:type="simple">24.9815°S, 46.92567°E</named-content>, 100 m, rainforest, 27.XI.2006 (<italic>B.L. Fisher et al.</italic>).</p></tp:treatment-sec><tp:treatment-sec sec-type="Diagnosis"><title>Diagnosis.</title><!--PageBreak--><p><italic><tp:taxon-name>Tetramorium cognatum</tp:taxon-name></italic> can be easily separated from the other members of the <italic><tp:taxon-name>Tetramorium cognatum</tp:taxon-name></italic> species group by the following character combination: eyes very large (OI 27–29); antennal scapes very short (SI 61–67); frontal carinae weakly developed; propodeal spines reduced to very short, triangular teeth (PSLI 12–16), spines and lobes usually of approximately same length, often spines weakly shorter than lobes, very rarely spines weakly longer than lobes, never strongly directed towards each other; petiolar node high nodiform, in profile around 1.8 to 2.0 times higher than long (LPeI 49–55), in dorsal view around 1.3 to 1.4 times wider than long (DPeI 129–142); dorsal mesosoma normally with four to six (sometimes reduced to two to three) pairs of long, standing hairs occurring from anterior pronotum to metanotal groove, but absent from propodeum.</p></tp:treatment-sec><tp:treatment-sec sec-type="Worker measurements"><title>Worker measurements</title><p><bold>(N=25).</bold> HL 0.53–0.61 (0.57); HW 0.48–0.54 (0.51); SL 0.31–0.36 (0.33); EL 0.13–0.15 (0.14); PH 0.25–0.29 (0.27); PW 0.37–0.42 (0.39); WL 0.65–0.75 (0.70); PSL 0.07–0.10 (0.08); PTL 0.11–0.13 (0.12); PTH 0.21–0.25 (0.23); PTW 0.15–0.17 (0.16); PPL 0.14–0.16 (0.15); PPH 0.20–0.23 (0.21); PPW 0.20–0.23 (0.22); CI 87–91 (90); SI 61–67 (65); OI 27–29 (28); DMI 54–59 (56); LMI 36–40 (38); PSLI 12–16 (14); PeNI 38–44 (41); LPeI 49–55 (52); DPeI 129–142 (135); PpNI 53–59 (56); LPpI 66–75 (70); DPpI 137–153 (145); PPI 131–147 (137).</p></tp:treatment-sec><tp:treatment-sec sec-type="Worker description"><title>Worker description.</title><p>Head much longer than wide (CI 87–91); in full-face view posterior head margin usually very weakly concave. Anterior clypeal margin with distinct median impression. Frontal carinae weakly developed, only faintly raised, slightly diverging posteriorly, and relatively long, often ending shortly before posterior head margin. Antennal scrobes very weakly developed, shallow and without clear and distinct posterior and ventral margins. Antennal scapes very short, not reaching posterior head margin (SI 61–67). Eyes very large (OI 27–29). Mesosomal outline in profile flat to weakly convex, comparatively low and long (LMI 36–40), moderately marginate from lateral to dorsal mesosoma; promesonotal suture absent; metanotal groove usually present, but relatively weak. Propodeal spines reduced to very short, triangular teeth (PSLI 12–16), propodeal lobes short and triangular, spines and lobes usually of approximately same length, often spines weakly shorter than lobes, very rarely spines weakly longer than lobes. Petiolar node in profile rounded high nodiform, around 1.8 to 2.0 times higher than long (LPeI 49–55), anterior and posterior faces approximately parallel, anterodorsal margin usually sharper than more rounded posterodorsal margin, both margins often situated at about same height, often anterodorsal margin slightly higher, petiolar dorsum usually weakly convex; node in dorsal view around 1.3 to 2 times wider than long (DPeI 129–142), in dorsal view pronotum between 2.3 to 2.7 times wider than petiolar node (PeNI 38–44). Postpetiole in profile globular, rarely subglobular, between 1.3 to 1.5 times higher than long (LPpI 66–75); in dorsal view around 1.3 to 1.5 times wider than long (DPpI 137–153), pronotum between 1.7 to 1.9 times wider than postpetiole (PpNI 53–59). Postpetiole in profile usually appearing shorter and less voluminous than petiolar node, postpetiole in dorsal view between 1.3 to 1.5 times wider than petiolar node (PPI 131–147). Mandibles completely unsculptured, smooth, and shiny; clypeus usually irregularly longitudinally rugulose, median ruga often unbroken and well developed, often partly reduced, and often fully absent; lateral rugulae ranging from one to three on each side, often irregularly shaped, broken, or reduced to traces; cephalic dorsum between frontal carinae longitudinally rugulose with six to ten fine rugulae, rugulae usually running from posterior clypeal margin to posterior head margin, mostly irregularly shaped, interrupted, meandering or with cross-meshes, and sometimes becoming much weaker posteriorly; scrobal area mostly unsculptured, merging with surrounding sculpture; lateral head <!--PageBreak-->reticulate-rugose to longitudinally rugose, often with larger areas of reduced sculpture; ground sculpture on head weakly to moderately punctate, sometimes completely absent. Dorsum of mesosoma irregularly longitudinally rugulose, sometimes weakly so; lateral mesosoma usually mostly irregularly longitudinally rugulose, lateral pronotum often much weaker-sculptured, almost smooth, and sometimes reticulate-rugulose; ground sculpture on mesosoma usually weakly to moderately punctate, sometimes completely absent. Forecoxae usually unsculptured, smooth and shining, sometimes with traces of ground sculpture dorsally. Both waist segments and gaster fully unsculptured, smooth, and shining. Dorsum of head with several pairs of long, standing hairs, dorsal mesosoma normally with four to six (sometimes reduced to two to three) pairs occurring from anterior pronotum to metanotal groove, but absent from propodeum; waist segments and first gastral tergite without any long, standing hairs at all; first gastral tergite with moderately long, dense, appressed to decumbent pubescence. Anterior edges of antennal scapes and dorsal (outer) surfaces of hind tibiae with appressed to subdecumbent hairs. Body colouration variable, ranging from uniformly bright yellow to very dark brown, if colour brown to dark brown, appendages usually lighter.</p></tp:treatment-sec><tp:treatment-sec sec-type="Distribution and biology"><title>Distribution and biology.</title><p>This species is one of the most common <italic><tp:taxon-name>Tetramorium</tp:taxon-name></italic> encountered in the rainforests and montane rainforests of Madagascar (<xref ref-type="fig" rid="F63">Fig. 63</xref>). Its distribution range encompasses almost all sampled forests in eastern and northern Madagascar, as well as the isolated humid forests in central and western parts of the island (e.g. Ambohijanahary, Isalo). Surprisingly, <italic><tp:taxon-name>Tetramorium cognatum</tp:taxon-name></italic> also seems to do fairly well outside humid forests since it is also found in a few disturbed gallery forests, in <italic><tp:taxon-name>Uapaca</tp:taxon-name></italic> woodland and tropical dry forests, and very rarely in spiny forest/thicket and savannah/grassland. Additional sampling in arid habitats might show that <italic><tp:taxon-name>Tetramorium cognatum</tp:taxon-name></italic> is even more widely distributed than currently understood. The species was mostly collected from leaf litter and the ground.</p></tp:treatment-sec><tp:treatment-sec sec-type="Discussion"><title>Discussion.</title><p><italic><tp:taxon-name>Tetramorium cognatum</tp:taxon-name></italic> is an important species within this species complex. As outlined above, it is very widely distributed and common, and co-occurs in sympatry with almost all other members of the complex. It is easily distinguishable from the usually larger <italic><tp:taxon-name>Tetramorium freya</tp:taxon-name></italic>, which also lacks pilosity on the dorsal mesosoma, and <italic><tp:taxon-name>Tetramorium gladius</tp:taxon-name></italic>, the species with the smallest eyes in the complex (OI 19–20). Furthermore, <italic><tp:taxon-name>Tetramorium cognatum</tp:taxon-name></italic> possesses relatively weakly developed frontal carinae, separating it from <italic><tp:taxon-name>Tetramorium myrmidon</tp:taxon-name></italic>, <italic><tp:taxon-name>Tetramorium proximum</tp:taxon-name></italic>, and <italic><tp:taxon-name>Tetramorium tenuinode</tp:taxon-name></italic>. This character allies <italic><tp:taxon-name>Tetramorium cognatum</tp:taxon-name></italic> with <italic><tp:taxon-name>Tetramorium aspis</tp:taxon-name></italic>, <italic><tp:taxon-name>Tetramorium camelliae</tp:taxon-name></italic>, <italic><tp:taxon-name>Tetramorium karthala</tp:taxon-name></italic>, and <italic><tp:taxon-name>Tetramorium rumo</tp:taxon-name></italic>, to which it is generally closer in morphology. Of these species close to <italic><tp:taxon-name>Tetramorium cognatum</tp:taxon-name></italic>, <italic><tp:taxon-name>Tetramorium karthala</tp:taxon-name></italic> (endemic to Grand Comore) has longer antennal scapes (SI 70–74) and propodeal spines (PSLI 20–22) than <italic><tp:taxon-name>Tetramorium cognatum</tp:taxon-name></italic> (SI 61–67; PSLI 12–16). <italic><tp:taxon-name>Tetramorium camelliae</tp:taxon-name></italic>, only found in Ranomafana, and <italic><tp:taxon-name>Tetramorium rumo</tp:taxon-name></italic> have squamiform or thinly cuneiform petiolar nodes, which in profile are between 2.3 to 3.0 times higher than long (LPeI 33–43) while the node of <italic><tp:taxon-name>Tetramorium cognatum</tp:taxon-name></italic> is only 1.8 to 2.0 times higher than long (LPeI 49–55). <italic><tp:taxon-name>Tetramorium aspis</tp:taxon-name></italic>, which is only found in the area around Andringitra and Ivohibe, has longer propodeal spines (PSLI 18–21) than <italic><tp:taxon-name>Tetramorium cognatum</tp:taxon-name></italic>. More importantly however, the propodeal spines and lobes of <italic><tp:taxon-name>Tetramorium cognatum</tp:taxon-name></italic> are not strongly inclined towards each other as they are in <italic><tp:taxon-name>Tetramorium aspis</tp:taxon-name></italic>.</p><!--PageBreak--><p>Considering its local abundance, relative flexibility in habitat requirements, and widespread distribution, <!--PageBreak--><italic><tp:taxon-name>Tetramorium cognatum</tp:taxon-name></italic> shows startlingly little intraspecific variation. From the southern spiny forest Lavanono and the montane rainforests in Andohahela to the northernmost known localities at Montagne d’Ambre/Sakaramy, <italic><tp:taxon-name>Tetramorium cognatum</tp:taxon-name></italic> is always easily recognisable. However, some noticeable variation in sculpture and body colouration still exists. Colouration ranges from very light yellow through all shades of yellowish orange or brown to very dark brown, almost black. The southeastern and northern populations are mostly light yellow to light brown while most material from the central-eastern populations is mainly brown to very dark brown. There is also some variation in the degree to which sculpture is developed on the clypeus and the sides of the head and mesosoma as outlined in the description above.</p></tp:treatment-sec><tp:treatment-sec><!--Section generated to contain objects referenced in tp:taxon-treatment.--><fig id="F21" position="float" orientation="portrait"><label>Figure 21.</label><caption><p>Mesosoma in profile. <bold>A</bold> <italic><tp:taxon-name>Tetramorium freya</tp:taxon-name></italic> (<ext-link xmlns:xlink="http://www.w3.org/1999/xlink" ext-link-type="uri" xlink:href="http://data.antweb.org/specimen/CASENT0085551" xlink:type="simple">CASENT0085551</ext-link>) <bold>B</bold> <italic><tp:taxon-name>Tetramorium cognatum</tp:taxon-name></italic> (<ext-link xmlns:xlink="http://www.w3.org/1999/xlink" ext-link-type="uri" xlink:href="http://data.antweb.org/specimen/CASENT0217758" xlink:type="simple">CASENT0217758</ext-link>) <bold>C</bold> <italic><tp:taxon-name>Tetramorium gladius</tp:taxon-name></italic> (<ext-link xmlns:xlink="http://www.w3.org/1999/xlink" ext-link-type="uri" xlink:href="http://data.antweb.org/specimen/CASENT0163234" xlink:type="simple">CASENT0163234</ext-link>).</p></caption><graphic xmlns:xlink="http://www.w3.org/1999/xlink" xlink:href="zookeys-413-001-g021.jpg" position="float" orientation="portrait" xlink:type="simple"/></fig><fig id="F23" position="float" orientation="portrait"><label>Figure 23.</label><caption><p>Head in profile. <bold>A</bold> <italic><tp:taxon-name>Tetramorium gladius</tp:taxon-name></italic> (<ext-link xmlns:xlink="http://www.w3.org/1999/xlink" ext-link-type="uri" xlink:href="http://data.antweb.org/specimen/CASENT0406982" xlink:type="simple">CASENT0406982</ext-link>) <bold>B</bold> <italic><tp:taxon-name>Tetramorium cognatum</tp:taxon-name></italic> (<ext-link xmlns:xlink="http://www.w3.org/1999/xlink" ext-link-type="uri" xlink:href="http://data.antweb.org/specimen/CASENT0067891" xlink:type="simple">CASENT0067891</ext-link>) <bold>C</bold> <italic><tp:taxon-name>Tetramorium myrmidon</tp:taxon-name></italic> (<ext-link xmlns:xlink="http://www.w3.org/1999/xlink" ext-link-type="uri" xlink:href="http://data.antweb.org/specimen/CASENT0028635" xlink:type="simple">CASENT0028635</ext-link>) <bold>D</bold> <italic><tp:taxon-name>Tetramorium rumo</tp:taxon-name></italic> (<ext-link xmlns:xlink="http://www.w3.org/1999/xlink" ext-link-type="uri" xlink:href="http://data.antweb.org/specimen/CASENT0217759" xlink:type="simple">CASENT0217759</ext-link>).</p></caption><graphic xmlns:xlink="http://www.w3.org/1999/xlink" xlink:href="zookeys-413-001-g023.jpg" position="float" orientation="portrait" xlink:type="simple"/></fig><fig id="F27" position="float" orientation="portrait"><label>Figure 27.</label><caption><p>Mesosoma and petiole in profile. <bold>A</bold> <italic><tp:taxon-name>Tetramorium rumo</tp:taxon-name></italic> (<ext-link xmlns:xlink="http://www.w3.org/1999/xlink" ext-link-type="uri" xlink:href="http://data.antweb.org/specimen/CASENT0217759" xlink:type="simple">CASENT0217759</ext-link>) <bold>B</bold> <italic><tp:taxon-name>Tetramorium aspis</tp:taxon-name></italic> (<ext-link xmlns:xlink="http://www.w3.org/1999/xlink" ext-link-type="uri" xlink:href="http://data.antweb.org/specimen/CASENT0344940" xlink:type="simple">CASENT0344940</ext-link>) <bold>C</bold> <italic><tp:taxon-name>Tetramorium cognatum</tp:taxon-name></italic> (<ext-link xmlns:xlink="http://www.w3.org/1999/xlink" ext-link-type="uri" xlink:href="http://data.antweb.org/specimen/CASENT0067891" xlink:type="simple">CASENT0067891</ext-link>) <bold>D</bold> <italic><tp:taxon-name>Tetramorium karthala</tp:taxon-name></italic> (<ext-link xmlns:xlink="http://www.w3.org/1999/xlink" ext-link-type="uri" xlink:href="http://data.antweb.org/specimen/CASENT0137302" xlink:type="simple">CASENT0137302</ext-link>).</p></caption><graphic xmlns:xlink="http://www.w3.org/1999/xlink" xlink:href="zookeys-413-001-g027.jpg" position="float" orientation="portrait" xlink:type="simple"/></fig><fig id="F28" position="float" orientation="portrait"><label>Figure 28.</label><caption><p>Mesosoma and petiole in profile. <bold>A</bold> <italic><tp:taxon-name>Tetramorium cognatum</tp:taxon-name></italic> (<ext-link xmlns:xlink="http://www.w3.org/1999/xlink" ext-link-type="uri" xlink:href="http://data.antweb.org/specimen/CASENT0102343" xlink:type="simple">CASENT0102343</ext-link>) <bold>B</bold> <italic><tp:taxon-name>Tetramorium cognatum</tp:taxon-name></italic> (<ext-link xmlns:xlink="http://www.w3.org/1999/xlink" ext-link-type="uri" xlink:href="http://data.antweb.org/specimen/CASENT0067891" xlink:type="simple">CASENT0067891</ext-link>) <bold>C</bold> <italic><tp:taxon-name>Tetramorium aspis</tp:taxon-name></italic> (<ext-link xmlns:xlink="http://www.w3.org/1999/xlink" ext-link-type="uri" xlink:href="http://data.antweb.org/specimen/CASENT0344940" xlink:type="simple">CASENT0344940</ext-link>) <bold>D</bold> <italic><tp:taxon-name>Tetramorium karthala</tp:taxon-name></italic> (<ext-link xmlns:xlink="http://www.w3.org/1999/xlink" ext-link-type="uri" xlink:href="http://data.antweb.org/specimen/CASENT0136774" xlink:type="simple">CASENT0136774</ext-link>).</p></caption><graphic xmlns:xlink="http://www.w3.org/1999/xlink" xlink:href="zookeys-413-001-g028.jpg" position="float" orientation="portrait" xlink:type="simple"/></fig><fig id="F63" position="float" orientation="portrait"><label>Figure 63.</label><caption><p>Geographic distribution maps for the species of the <italic><tp:taxon-name>Tetramorium cognatum</tp:taxon-name></italic> species complex I. Star symbols represent type localities while circles represent non-type localities. Note that <italic><tp:taxon-name>Tetramorium karthala</tp:taxon-name></italic> is endemic to the island of Grand Comore and not found on Madagascar.</p></caption><graphic xmlns:xlink="http://www.w3.org/1999/xlink" xlink:href="zookeys-413-001-g063.jpg" position="float" orientation="portrait" xlink:type="simple"/></fig></tp:treatment-sec></tp:taxon-treatment>
