# Supplementary material for: The hyper-diverse ant genus Tetramorium Mayr (Hymenoptera, Formicidae) in the Malagasy region taxonomic revision of the T. naganum, T. plesiarum, T. schaufussii, and T. severini species groups
Source: Zookeys. 2014 Jun 4;(413):1–170. doi: 10.3897/zookeys.413.7172 (PMC4086027; doi:10.3897/zookeys.413.7172)
Supplement: XML Treatment for Tetramorium gladius [file zookeys.413.7172-treatment15.xml]

<!DOCTYPE tp:taxon-treatment
  PUBLIC "-//TaxonX//DTD Taxonomic Treatment Publishing DTD v0 20100105//EN" "tax-treatment-NSO.dtd">
<tp:taxon-treatment xmlns:tp="http://www.plazi.org/taxpub"><tp:treatment-meta><mixed-citation publication-type="journal"><person-group><name><surname>Hita Garcia</surname><given-names>Francisco</given-names></name><name><surname>Fisher</surname><given-names>Brian L.</given-names></name></person-group><article-title>The hyper-diverse ant genus <italic>Tetramorium</italic> Mayr (Hymenoptera, Formicidae) in the Malagasy region taxonomic revision of the <italic>T. naganum</italic>, <italic>T. plesiarum</italic>, <italic>T. schaufussii</italic>, and <italic>T. severini</italic> species groups</article-title><source>Zookeys</source><day>4</day><month>6</month><year>2014</year><volume>2014</volume><issue>413</issue><fpage>1</fpage><lpage>170</lpage><pub-id pub-id-type="doi">10.3897/zookeys.413.7172</pub-id></mixed-citation></tp:treatment-meta><tp:nomenclature><tp:taxon-name>
                                    <tp:taxon-name-part taxon-name-part-type="genus">Tetramorium</tp:taxon-name-part>
                                    <tp:taxon-name-part taxon-name-part-type="species">gladius</tp:taxon-name-part>
                                    <object-id xmlns:xlink="http://www.w3.org/1999/xlink" content-type="zoobank" xlink:type="simple">http://zoobank.org/04D35BE9-26E7-450E-B5FC-3EE67E7B7934</object-id>
                                    <object-id xmlns:xlink="http://www.w3.org/1999/xlink" xlink:type="simple">http://species-id.net/wiki/Tetramorium_gladius</object-id>
                                </tp:taxon-name><tp:taxon-authority>Hita Garcia &amp; Fisher</tp:taxon-authority><tp:taxon-status xmlns:xlink="http://www.w3.org/1999/xlink" xlink:type="simple">sp. n.</tp:taxon-status><xref ref-type="fig" rid="F21">Figs 21C</xref><xref ref-type="fig" rid="F23">, 23A</xref><xref ref-type="fig" rid="F34">, 34</xref><xref ref-type="fig" rid="F63">, 63</xref></tp:nomenclature><tp:treatment-sec sec-type="Type material"><title>Type material.</title><p><bold>Holotype</bold>, pinned worker, MADAGASCAR, Antananarivo, 3 km 41° NE Andranomay, 11.5 km 147° SSE Anjozorobe, <named-content xmlns:xlink="http://www.w3.org/1999/xlink" content-type="dwc:verbatimCoordinates" xlink:type="simple">18.47333°S, 47.96°E</named-content>, 1300 m, montane rainforest, sifted litter (leaf mold, rotten wood), collection code BLF02464, 5.–13.XII (<italic>B.L. Fisher et al.</italic>) (CAS: <ext-link xmlns:xlink="http://www.w3.org/1999/xlink" ext-link-type="uri" xlink:href="http://data.antweb.org/specimen/CASENT0406982" xlink:type="simple">CASENT0406982</ext-link>). <bold>Paratypes</bold>, one pinned worker with same data as holotype (CAS: <ext-link xmlns:xlink="http://www.w3.org/1999/xlink" ext-link-type="uri" xlink:href="http://data.antweb.org/specimen/CASENT0406981" xlink:type="simple">CASENT0406981</ext-link>); four pinned worker with same data as holotype but collected ex rotten stick on ground and collection codes BLF02407 and BLF02408 (CAS: <ext-link xmlns:xlink="http://www.w3.org/1999/xlink" ext-link-type="uri" xlink:href="http://data.antweb.org/specimen/CASENT0406964" xlink:type="simple">CASENT0406964</ext-link>; <ext-link xmlns:xlink="http://www.w3.org/1999/xlink" ext-link-type="uri" xlink:href="http://data.antweb.org/specimen/CASENT0406971" xlink:type="simple">CASENT0406971</ext-link>); fifteen pinned workers with same data as holotype but collected ex rotten log and collection codes BLF02429, BLF02498, and BLF02500 (CAS: <ext-link xmlns:xlink="http://www.w3.org/1999/xlink" ext-link-type="uri" xlink:href="http://data.antweb.org/specimen/CASENT0406966" xlink:type="simple">CASENT0406966</ext-link>; <ext-link xmlns:xlink="http://www.w3.org/1999/xlink" ext-link-type="uri" xlink:href="http://data.antweb.org/specimen/CASENT0406967" xlink:type="simple">CASENT0406967</ext-link>; <ext-link xmlns:xlink="http://www.w3.org/1999/xlink" ext-link-type="uri" xlink:href="http://data.antweb.org/specimen/CASENT0406968" xlink:type="simple">CASENT0406968</ext-link>; <ext-link xmlns:xlink="http://www.w3.org/1999/xlink" ext-link-type="uri" xlink:href="http://data.antweb.org/specimen/CASENT0406969" xlink:type="simple">CASENT0406969</ext-link>; <ext-link xmlns:xlink="http://www.w3.org/1999/xlink" ext-link-type="uri" xlink:href="http://data.antweb.org/specimen/CASENT0406974" xlink:type="simple">CASENT0406974</ext-link>; <ext-link xmlns:xlink="http://www.w3.org/1999/xlink" ext-link-type="uri" xlink:href="http://data.antweb.org/specimen/CASENT0406975" xlink:type="simple">CASENT0406975</ext-link>; MCZ: <ext-link xmlns:xlink="http://www.w3.org/1999/xlink" ext-link-type="uri" xlink:href="http://data.antweb.org/specimen/CASENT0406976" xlink:type="simple">CASENT0406976</ext-link>); one pinned worker with same data as holotype but collected ex rotten tree stump and collection code BLF02486 (BMNH: <ext-link xmlns:xlink="http://www.w3.org/1999/xlink" ext-link-type="uri" xlink:href="http://data.antweb.org/specimen/CASENT0406965" xlink:type="simple">CASENT0406965</ext-link>).</p><fig id="F34" position="float" orientation="portrait"><label>Figure 34.</label><caption><p><italic><tp:taxon-name>Tetramorium gladius</tp:taxon-name></italic> holotype worker (<ext-link xmlns:xlink="http://www.w3.org/1999/xlink" ext-link-type="uri" xlink:href="http://data.antweb.org/specimen/CASENT0406982" xlink:type="simple">CASENT0406982</ext-link>). <bold>A</bold> Body in profile <bold>B</bold> Body in dorsal view <bold>C</bold> Head in full-face view.</p></caption><graphic xmlns:xlink="http://www.w3.org/1999/xlink" xlink:href="zookeys-413-001-g034.jpg" position="float" orientation="portrait" xlink:type="simple"/></fig></tp:treatment-sec><tp:treatment-sec sec-type="Non-type material"><title>Non-type material.</title><p>MADAGASCAR: Antananarivo, Réserve Spéciale d’Ambohitantely, <named-content xmlns:xlink="http://www.w3.org/1999/xlink" content-type="dwc:verbatimCoordinates" xlink:type="simple">18.22444°S, 47.2774°E</named-content>, 1490 m, montane forest, 9.III.2012 (<!--PageBreak--><italic>B.L. Fisher et al.</italic>); Antananarivo, 3 km 41° NE Andranomay, 11.5 km 147° SSE Anjozorobe, <named-content xmlns:xlink="http://www.w3.org/1999/xlink" content-type="dwc:verbatimCoordinates" xlink:type="simple">18.47333°S, 47.96°E</named-content>, 1300 m, montane rainforest, 5.–13.XII (<italic>B.L. Fisher et al.</italic>); Antsiranana, Rés. Anjanaharibe-Sud, 9.2 km WSW Befingotra, <named-content xmlns:xlink="http://www.w3.org/1999/xlink" content-type="dwc:verbatimCoordinates" xlink:type="simple">14.75°S, 49.46667°E</named-content>, 1200 m, montane rainforest, 9.XI.1994 (<italic>B.L. Fisher</italic>); Antsiranana, Forêt de Binara, 9.4 km 235° SW Daraina, <named-content xmlns:xlink="http://www.w3.org/1999/xlink" content-type="dwc:verbatimCoordinates" xlink:type="simple">13.26333°S, 49.6°E</named-content>, 1100 m, montane rainforest, 5.–6.XII.2003 (<italic>B.L. Fisher</italic>); Toamasina, 6.9 km NE Ambanizana, Ambohitsitondroina, <named-content xmlns:xlink="http://www.w3.org/1999/xlink" content-type="dwc:verbatimCoordinates" xlink:type="simple">15.58506°S, 50.00952°E</named-content>, 825 m, rainforest, 2.XII.1993 (<italic>B.L. Fisher</italic>); Toamasina, 5.3 km SSE Ambanizana, Andranobe, <named-content xmlns:xlink="http://www.w3.org/1999/xlink" content-type="dwc:verbatimCoordinates" xlink:type="simple">15.67133°S, 49.97395°E</named-content>, 425 m, rainforest, 21.XI.1993 (<italic>B.L. Fisher</italic>); Toamasina, Réserve Spéciale Ambatovaky, Sandrangato river, <named-content xmlns:xlink="http://www.w3.org/1999/xlink" content-type="dwc:verbatimCoordinates" xlink:type="simple">16.77274°S, 49.26551°E</named-content>, 450 m, rainforest, 20.–22.II.2010 (<italic>B.L. Fisher et al.</italic>).</p></tp:treatment-sec><tp:treatment-sec sec-type="Diagnosis"><title>Diagnosis.</title><p>The relatively small eyes (OI 19–20) of <italic><tp:taxon-name>Tetramorium gladius</tp:taxon-name></italic> separate it from the other members of the <italic><tp:taxon-name>Tetramorium cognatum</tp:taxon-name></italic> species complex.</p></tp:treatment-sec><tp:treatment-sec sec-type="Worker measurements"><title>Worker measurements</title><p><bold>(N=12).</bold> HL 0.71–0.87 (0.81); HW 0.65–0.82 (0.75); SL 0.48–0.58 (0.54); EL 0.13–0.16 (0.15); PH 0.32–0.41 (0.37); PW 0.47–0.61 (0.55); WL 0.87–1.08 (1.00); PSL 0.17–0.22 (0.19); PTL 0.14–0.18 (0.15); PTH 0.24–0.33 (0.29); PTW 0.17–0.22 (0.19); PPL 0.20–0.27 (0.23); PPH 0.25–0.34 (0.30); PPW 0.26–0.34 (0.29); CI 92–95 (93); SI 71–74 (72); OI 19–20 (20); DMI 54–56 (55); LMI 36–38 (37); PSLI 21–28 (23); PeNI 31–36 (35); LPeI 48–58 (53); DPeI 113–133 (124); PpNI 49–56 (53); LPpI 70–82 (78); DPpI 120–133 (125); PPI 148–159 (153).</p></tp:treatment-sec><tp:treatment-sec sec-type="Worker description"><title>Worker description.</title><p>Head longer than wide (CI 92–95); in full-face view posterior head margin weakly to moderately concave. Anterior clypeal margin with distinct median impression. Frontal carinae moderately to well developed, diverging posteriorly, either merging with surrounding sculpture halfway between posterior eye margin and posterior head margin or only becoming weaker after posterior eye level but still approaching posterior head margin. Antennal scrobes very weak, shallow, and without clear and distinct posterior and ventral margins. Antennal scapes short, not reaching posterior head margin (SI 71–74). Eyes relatively small (OI 19–20). Mesosomal outline in profile flat to weakly convex, moderately low and long (LMI 36–38), moderately marginate from lateral to dorsal mesosoma; promesonotal suture absent; metanotal groove mostly reduced and absent, if present weakly developed. Propodeal spines moderately long to long, elongate-triangular to spinose, and usually acute (PSLI 21–28), propodeal lobes short and triangular, always much shorter than propodeal spines. Petiolar node in profile nodiform to high rounded nodiform, around 1.7 to 2.1 times higher than long (LPeI 48–58), anterior and posterior faces approximately parallel, anterodorsal and posterodorsal margins usually situated at about same height and weakly rounded, petiolar dorsum weakly to moderately convex; node in dorsal view between 1.1 to 1.3 times wider than long (DPeI 113–133), in dorsal view pronotum between 2.8 to 3.2 times wider than petiolar node (PeNI 31–36). Postpetiole in profile globular, around 1.2 to 1.4 times higher than long (LPpI 70–82); in dorsal view around 1.2 to 1.3 times wider than long (DPpI 120–133), pronotum around 1.8 to 2.0 times wider than postpetiole (PpNI 49–56). Postpetiole in profile usually appearing more voluminous than petiolar node, postpetiole in dorsal view around 1.5 to 1.6 times wider than petiolar node (PPI 148–159). Mandibles completely unsculptured, smooth, and shiny; clypeus longitudinally rugose/rugulose with three to seven median ruga always fully developed and distinct, and one to three mostly unbroken lateral rugae/rugulae present on each side; cephalic dorsum between frontal carinae longitudinally rugose with seven to nine rugae, rugae running mostly unbroken from posterior clypeal margin to posterior head margin, sometimes interrupted or with cross-meshes; <!--PageBreak--><!--PageBreak-->scrobal area partly unsculptured, but mostly merging with surrounding reticulate-rugose to longitudinally rugose sculpture present on lateral head. Dorsum and sides of mesosoma mostly irregularly longitudinally rugose. Forecoxae unsculptured, smooth, and shining. Ground sculpture on head and mesosoma usually weak to absent. Both waist segments and gaster fully unsculptured, smooth, and shining. Dorsum of head with several pairs of long, fine, standing hairs; dorsum of mesosoma with six to eight pairs on pronotum and mesonotum, anterior propodeum with one pair; waist segments and first gastral tergite without any standing hairs; first gastral tergite with very short, scarce, appressed pubescence. Anterior edges of antennal scapes and dorsal (outer) surfaces of hind tibiae with appressed, rarely decumbent hairs. Head, mesosoma, waist segments, and gaster uniform reddish, orange-brown, appendages always lighter, yellowish to light brown.</p></tp:treatment-sec><tp:treatment-sec sec-type="Etymology"><title>Etymology.</title><p>The name of the new species is the ancient Latin general word for sword, although it mostly refers to the short swords used by foot soldiers of the Roman legion. The name was chosen based on the shape of the propodeal spines in most specimens of <italic><tp:taxon-name>Tetramorium gladius</tp:taxon-name></italic>, which resemble this type of sword. The species epithet is a nominative noun, and thus invariant.</p></tp:treatment-sec><tp:treatment-sec sec-type="Distribution and biology"><title>Distribution and biology.</title><p><italic><tp:taxon-name>Tetramorium gladius</tp:taxon-name></italic> has a relatively wide but patchy distribution in central, central-eastern, and northern Madagascar (<xref ref-type="fig" rid="F63">Fig. 63</xref>). The southernmost localities are Ambohitantely and Andranomay and the northernmost is Binara with Ambatovaky, Ambanizana, and Anjanaharibe-Sud in-between. All localities are rainforests and montane rainforests at elevations ranging from 425 to 1490 m. <italic><tp:taxon-name>Tetramorium gladius</tp:taxon-name></italic> seems to be only moderately common and living in the leaf litter.</p></tp:treatment-sec><tp:treatment-sec sec-type="Discussion"><title>Discussion.</title><p>The relatively small eyes of <italic><tp:taxon-name>Tetramorium gladius</tp:taxon-name></italic> (OI 19–20) differentiate it immediately from the remainder of the <italic><tp:taxon-name>Tetramorium cognatum</tp:taxon-name></italic> species complex, in which all species have much larger eyes (OI 24–31). Apart from this, <italic><tp:taxon-name>Tetramorium gladius</tp:taxon-name></italic> appears to be morphologically close to <italic><tp:taxon-name>Tetramorium myrmidon</tp:taxon-name></italic>, <italic><tp:taxon-name>Tetramorium proximum</tp:taxon-name></italic>, and <italic><tp:taxon-name>Tetramorium tenuinode</tp:taxon-name></italic> since they all share a larger body size and very well developed frontal carinae and sculpture.</p><p>Little morphological variation is observed in <italic><tp:taxon-name>Tetramorium gladius</tp:taxon-name></italic>, with the exception, that the propodeal spines are longer in specimens from Ambatovaky (PSLI 26–28) compared to the rest of the material (PSLI 21–24).</p></tp:treatment-sec><tp:treatment-sec><!--Section generated to contain objects referenced in tp:taxon-treatment.--><fig id="F21" position="float" orientation="portrait"><label>Figure 21.</label><caption><p>Mesosoma in profile. <bold>A</bold> <italic><tp:taxon-name>Tetramorium freya</tp:taxon-name></italic> (<ext-link xmlns:xlink="http://www.w3.org/1999/xlink" ext-link-type="uri" xlink:href="http://data.antweb.org/specimen/CASENT0085551" xlink:type="simple">CASENT0085551</ext-link>) <bold>B</bold> <italic><tp:taxon-name>Tetramorium cognatum</tp:taxon-name></italic> (<ext-link xmlns:xlink="http://www.w3.org/1999/xlink" ext-link-type="uri" xlink:href="http://data.antweb.org/specimen/CASENT0217758" xlink:type="simple">CASENT0217758</ext-link>) <bold>C</bold> <italic><tp:taxon-name>Tetramorium gladius</tp:taxon-name></italic> (<ext-link xmlns:xlink="http://www.w3.org/1999/xlink" ext-link-type="uri" xlink:href="http://data.antweb.org/specimen/CASENT0163234" xlink:type="simple">CASENT0163234</ext-link>).</p></caption><graphic xmlns:xlink="http://www.w3.org/1999/xlink" xlink:href="zookeys-413-001-g021.jpg" position="float" orientation="portrait" xlink:type="simple"/></fig><fig id="F23" position="float" orientation="portrait"><label>Figure 23.</label><caption><p>Head in profile. <bold>A</bold> <italic><tp:taxon-name>Tetramorium gladius</tp:taxon-name></italic> (<ext-link xmlns:xlink="http://www.w3.org/1999/xlink" ext-link-type="uri" xlink:href="http://data.antweb.org/specimen/CASENT0406982" xlink:type="simple">CASENT0406982</ext-link>) <bold>B</bold> <italic><tp:taxon-name>Tetramorium cognatum</tp:taxon-name></italic> (<ext-link xmlns:xlink="http://www.w3.org/1999/xlink" ext-link-type="uri" xlink:href="http://data.antweb.org/specimen/CASENT0067891" xlink:type="simple">CASENT0067891</ext-link>) <bold>C</bold> <italic><tp:taxon-name>Tetramorium myrmidon</tp:taxon-name></italic> (<ext-link xmlns:xlink="http://www.w3.org/1999/xlink" ext-link-type="uri" xlink:href="http://data.antweb.org/specimen/CASENT0028635" xlink:type="simple">CASENT0028635</ext-link>) <bold>D</bold> <italic><tp:taxon-name>Tetramorium rumo</tp:taxon-name></italic> (<ext-link xmlns:xlink="http://www.w3.org/1999/xlink" ext-link-type="uri" xlink:href="http://data.antweb.org/specimen/CASENT0217759" xlink:type="simple">CASENT0217759</ext-link>).</p></caption><graphic xmlns:xlink="http://www.w3.org/1999/xlink" xlink:href="zookeys-413-001-g023.jpg" position="float" orientation="portrait" xlink:type="simple"/></fig><fig id="F63" position="float" orientation="portrait"><label>Figure 63.</label><caption><p>Geographic distribution maps for the species of the <italic><tp:taxon-name>Tetramorium cognatum</tp:taxon-name></italic> species complex I. Star symbols represent type localities while circles represent non-type localities. Note that <italic><tp:taxon-name>Tetramorium karthala</tp:taxon-name></italic> is endemic to the island of Grand Comore and not found on Madagascar.</p></caption><graphic xmlns:xlink="http://www.w3.org/1999/xlink" xlink:href="zookeys-413-001-g063.jpg" position="float" orientation="portrait" xlink:type="simple"/></fig></tp:treatment-sec></tp:taxon-treatment>
