# Supplementary material for: The hyper-diverse ant genus Tetramorium Mayr (Hymenoptera, Formicidae) in the Malagasy region taxonomic revision of the T. naganum, T. plesiarum, T. schaufussii, and T. severini species groups
Source: Zookeys. 2014 Jun 4;(413):1–170. doi: 10.3897/zookeys.413.7172 (PMC4086027; doi:10.3897/zookeys.413.7172)
Supplement: XML Treatment for Tetramorium karthala [file zookeys.413.7172-treatment16.xml]

<!DOCTYPE tp:taxon-treatment
  PUBLIC "-//TaxonX//DTD Taxonomic Treatment Publishing DTD v0 20100105//EN" "tax-treatment-NSO.dtd">
<tp:taxon-treatment xmlns:tp="http://www.plazi.org/taxpub"><tp:treatment-meta><mixed-citation publication-type="journal"><person-group><name><surname>Hita Garcia</surname><given-names>Francisco</given-names></name><name><surname>Fisher</surname><given-names>Brian L.</given-names></name></person-group><article-title>The hyper-diverse ant genus <italic>Tetramorium</italic> Mayr (Hymenoptera, Formicidae) in the Malagasy region taxonomic revision of the <italic>T. naganum</italic>, <italic>T. plesiarum</italic>, <italic>T. schaufussii</italic>, and <italic>T. severini</italic> species groups</article-title><source>Zookeys</source><day>4</day><month>6</month><year>2014</year><volume>2014</volume><issue>413</issue><fpage>1</fpage><lpage>170</lpage><pub-id pub-id-type="doi">10.3897/zookeys.413.7172</pub-id></mixed-citation></tp:treatment-meta><tp:nomenclature><tp:taxon-name>
                                    <tp:taxon-name-part taxon-name-part-type="genus">Tetramorium</tp:taxon-name-part>
                                    <tp:taxon-name-part taxon-name-part-type="species">karthala</tp:taxon-name-part>
                                    <object-id xmlns:xlink="http://www.w3.org/1999/xlink" content-type="zoobank" xlink:type="simple">http://zoobank.org/9B534784-C0F8-4B8C-AC93-77B3CBDB6DCC</object-id>
                                    <object-id xmlns:xlink="http://www.w3.org/1999/xlink" xlink:type="simple">http://species-id.net/wiki/Tetramorium_karthala</object-id>
                                </tp:taxon-name><tp:taxon-authority>Hita Garcia &amp; Fisher</tp:taxon-authority><tp:taxon-status xmlns:xlink="http://www.w3.org/1999/xlink" xlink:type="simple">sp. n.</tp:taxon-status><xref ref-type="fig" rid="F20">Figs 20A</xref><xref ref-type="fig" rid="F24">, 24C</xref><xref ref-type="fig" rid="F27">, 27D</xref><xref ref-type="fig" rid="F28">, 28D</xref><xref ref-type="fig" rid="F29">, 29B</xref><xref ref-type="fig" rid="F35">, 35</xref><xref ref-type="fig" rid="F63">, 63</xref></tp:nomenclature><tp:treatment-sec sec-type="Type material"><title>Type material.</title><p><bold>Holotype</bold>, pinned worker, COMOROS, Grande Comore, Karthala, <named-content xmlns:xlink="http://www.w3.org/1999/xlink" content-type="dwc:verbatimCoordinates" xlink:type="simple">11.82699°S, 43.4295°E</named-content>, 1000 m, montane rainforest, sifted litter (leaf mold, rotten wood), collection code BLF19734, 14.–15.III.2008 (<!--PageBreak--><italic>B.L. Fisher et al.</italic>) (CAS: <ext-link xmlns:xlink="http://www.w3.org/1999/xlink" ext-link-type="uri" xlink:href="http://data.antweb.org/specimen/CASENT0137302" xlink:type="simple">CASENT0137302</ext-link>). <bold>Paratypes</bold>, three pinned workers with same data as holotype (CAS: <ext-link xmlns:xlink="http://www.w3.org/1999/xlink" ext-link-type="uri" xlink:href="http://data.antweb.org/specimen/CASENT0137426" xlink:type="simple">CASENT0137426</ext-link>; <ext-link xmlns:xlink="http://www.w3.org/1999/xlink" ext-link-type="uri" xlink:href="http://data.antweb.org/specimen/CASENT0137440" xlink:type="simple">CASENT0137440</ext-link>; <ext-link xmlns:xlink="http://www.w3.org/1999/xlink" ext-link-type="uri" xlink:href="http://data.antweb.org/specimen/CASENT0137510" xlink:type="simple">CASENT0137510</ext-link>); two workers with same data as holotype except collected from rotten log and collection code BLF19750 (MCZ: <ext-link xmlns:xlink="http://www.w3.org/1999/xlink" ext-link-type="uri" xlink:href="http://data.antweb.org/specimen/CASENT0135232" xlink:type="simple">CASENT0135232</ext-link>); six pinned workers from Grande Comore, Karthala, <named-content xmlns:xlink="http://www.w3.org/1999/xlink" content-type="dwc:verbatimCoordinates" xlink:type="simple">11.81336°S, 43.41945°E</named-content>, 1125 m, montane rainforest, sifted litter (leaf mold, rotten wood), collection code BLF19700, 13.–14.III.2008 (<italic>B.L. Fisher et al.</italic>) (BMNH: <ext-link xmlns:xlink="http://www.w3.org/1999/xlink" ext-link-type="uri" xlink:href="http://data.antweb.org/specimen/CASENT0136774" xlink:type="simple">CASENT0136774</ext-link>; CAS: <ext-link xmlns:xlink="http://www.w3.org/1999/xlink" ext-link-type="uri" xlink:href="http://data.antweb.org/specimen/CASENT0136766" xlink:type="simple">CASENT0136766</ext-link>; <ext-link xmlns:xlink="http://www.w3.org/1999/xlink" ext-link-type="uri" xlink:href="http://data.antweb.org/specimen/CASENT0137214" xlink:type="simple">CASENT0137214</ext-link>; <ext-link xmlns:xlink="http://www.w3.org/1999/xlink" ext-link-type="uri" xlink:href="http://data.antweb.org/specimen/CASENT0137221" xlink:type="simple">CASENT0137221</ext-link>; <ext-link xmlns:xlink="http://www.w3.org/1999/xlink" ext-link-type="uri" xlink:href="http://data.antweb.org/specimen/CASENT0137244" xlink:type="simple">CASENT0137244</ext-link>; <ext-link xmlns:xlink="http://www.w3.org/1999/xlink" ext-link-type="uri" xlink:href="http://data.antweb.org/specimen/CASENT0137263" xlink:type="simple">CASENT0137263</ext-link>;).</p><fig id="F35" position="float" orientation="portrait"><label>Figure 35.</label><caption><p><italic><tp:taxon-name>Tetramorium karthala</tp:taxon-name></italic> paratype worker (<ext-link xmlns:xlink="http://www.w3.org/1999/xlink" ext-link-type="uri" xlink:href="http://data.antweb.org/specimen/CASENT0136774" xlink:type="simple">CASENT0136774</ext-link>). <bold>A</bold> Body in profile <bold>B</bold> Body in dorsal view <bold>C</bold> Head in full-face view.</p></caption><graphic xmlns:xlink="http://www.w3.org/1999/xlink" xlink:href="zookeys-413-001-g035.jpg" position="float" orientation="portrait" xlink:type="simple"/></fig></tp:treatment-sec><tp:treatment-sec sec-type="Non-type material"><title>Non-type material.</title><p>COMOROS: Grande Comore, Karthala, <named-content xmlns:xlink="http://www.w3.org/1999/xlink" content-type="dwc:verbatimCoordinates" xlink:type="simple">11.81336°S, 43.41945°E</named-content>, 1125 m, montane rainforest, 13.III.2008 (<italic>B.L. Fisher et al.</italic>).</p></tp:treatment-sec><tp:treatment-sec sec-type="Diagnosis"><title>Diagnosis.</title><p><italic><tp:taxon-name>Tetramorium karthala</tp:taxon-name></italic> is diagnosable within the <italic><tp:taxon-name>Tetramorium cognatum</tp:taxon-name></italic> complex on the basis of the following character combination: very large eyes (OI 29–30); short antennal scapes (SI 70–74); frontal carinae weakly to moderately developed; propodeal spines short to moderate, elongate-triangular to spinose, and usually acute (PSLI 20–22), propodeal lobes always much shorter than spines and lobes never strongly inclined towards each other; petiolar node rounded high nodiform, in profile around 1.8 to 2.0 times higher than long (LPeI 50–54), in dorsal view around 1.5 to 1.6 times wider than long (DPeI 148–158); mesosoma with two to four pairs of long, standing hairs on pronotum and mesonotum.</p></tp:treatment-sec><tp:treatment-sec sec-type="Worker measurements (N=10)"><title>Worker measurements (N=10).</title><p>L 0.59–0.63 (0.61); HW 0.51–0.55 (0.53); SL 0.36–0.39 (0.38); EL 0.15–0.16 (0.15); PH 0.27–0.31 (0.29); PW 0.38–0.42 (0.40); WL 0.72–0.79 (0.75); PSL 0.12–0.14 (0.13); PTL 0.12–0.14 (0.13); PTH 0.23–0.26 (0.24); PTW 0.18–0.21 (0.19); PPL 0.15–0.17 (0.15); PPH 0.22–0.25 (0.23); PPW 0.22–0.25 (0.24); CI 86–87 (87); SI 70–74 (72); OI 29–30 (29); DMI 51–55 (54); LMI 37–39 (39); PSLI 20–22 (21); PeNI 45–49 (47); LPeI 50–54 (51); DPeI 148–158 (151); PpNI 55–61 (58); LPpI 65–68 (66); DPpI 138–158 (151); PPI 112–131 (124).</p></tp:treatment-sec><tp:treatment-sec sec-type="Worker description"><title>Worker description.</title><p>Head much longer than wide (CI 86–87); posterior head margin weakly concave. Anterior clypeal margin with distinct median impression. Frontal carinae weakly to moderately developed, only weakly raised, and ending between posterior head margin and posterior head margin. Antennal scrobes very weakly developed to almost absent, shallow and without clear and distinct posterior and ventral margins. Antennal scapes short, not reaching posterior head margin (SI 70–74). Eyes very large (OI 29–30). Mesosomal outline in profile flat to weakly convex, moderately low and long (LMI 37–39), moderately marginate from lateral to dorsal mesosoma; promesonotal suture absent; metanotal groove present and distinctly developed. Propodeal spines short to moderately long, elongate-triangular to spinose, and usually acute (PSLI 20–22), propodeal lobes short and triangular, always much shorter than propodeal spines, spines and lobes never strongly inclined towards each other. Petiolar node in profile rounded high nodiform, around 1.8 to 2.0 times higher than long (LPeI 50–54), usually anterior and posterior faces more or less parallel, anterodorsal and posterodorsal margins both well-rounded and usually situated at about same height, petiolar dorsum moderately convex; node in dorsal view around 1.5 to 1.6 times wider than long (DPeI 148–158), in dorsal view pronotum between 2.0 to 2.2 times wider than petiolar node (PeNI 45–49). Postpetiole in profile subglobular, between 1.4 to 1.6 times higher than long (LPpI 65–68); in dorsal <!--PageBreak-->view around 1.4 to 1.6 times wider than long (DPpI 138–158), pronotum around 1.6 to 1.8 times wider than postpetiole (PpNI 55–61). Postpetiole in profile usually appearing of more or less same volume as petiolar node, postpetiole in dorsal view around 1.1 to 1.3 times wider than petiolar node (PPI 112–131). Mandibles completely unsculptured, smooth, and shiny; clypeus usually irregularly longitudinally rugulose with three to five, often broken, rugulae, sometimes rugulae reduced to one or two, median ruga/rugula often developed, but usually broken, rarely completely absent; cephalic dorsum between frontal carinae longitudinally rugose/rugulose with seven to nine rugae/rugulae, rugae usually running from posterior clypeal margin to posterior head margin, often interrupted, rarely with cross-meshes; scrobal area mostly unsculptured with ground sculpture only, lateral head reticulate-rugose to longitudinally rugose. Dorsum and sides of mesosoma mostly irregularly longitudinally rugose/rugulose. Forecoxae dorsally with few traces of rugulae, otherwise mostly unsculptured, smooth, and shining. Ground sculpture on head and mesosoma very distinct, usually reticulate-punctate with few areas very finely reticulate-rugulose. Both waist segments and gaster fully unsculptured, smooth, and shining. Dorsum of head with numerous pairs of standing, long, fine hairs; mesosoma usually with two to four pairs: one long pair on anterior pronotum and one long pair on anterior mesonotum, sometimes two shorter pairs present, one on posterior pronotum and one on posterior mesonotum; propodeum, waist segments and first gastral tergite without any standing hairs; first gastral tergite with short, moderately dense, appressed pubescence. Anterior edges of antennal scapes and dorsal (outer) surfaces of hind tibiae with appressed to decumbent hairs. Head, mesosoma, waist segments and gaster uniform light brown, appendages often lighter, more yellowish brown.</p></tp:treatment-sec><tp:treatment-sec sec-type="Etymology"><title>Etymology.</title><p>The new species is named after the type locality, Karthala Forest on Mount Karthala volcano on the island of Grand Comore. The species epithet is a noun in apposition, and thus invariable.</p></tp:treatment-sec><tp:treatment-sec sec-type="Distribution and biology"><title>Distribution and biology.</title><p>This new species is only known from the type locality, which is a montane rainforest on the Comorian island Grande Comore (<xref ref-type="fig" rid="F63">Fig. 63</xref>). At present, it is the only described <italic><tp:taxon-name>Tetramorium</tp:taxon-name></italic> species endemic to any Comorian island. All other <italic><tp:taxon-name>Tetramorium</tp:taxon-name></italic> species (except one undescribed species from the <italic><tp:taxon-name>Tetramorium ranarum</tp:taxon-name></italic> species group from Anjouan) found on the Comoros Islands are either introduced tramp species or species shared between Africa, the Comoros and Madagascar, or between the Comoros and Madagascar. Intriguingly, the type locality appears to have a quite unique fauna. Just recently <xref ref-type="bibr" rid="B14">Fischer and Fisher (2013)</xref> described a new <italic><tp:taxon-name>Pheidole</tp:taxon-name></italic> species (<italic><tp:taxon-name>Pheidole vulcan</tp:taxon-name></italic> Fischer &amp; Fisher) from this locality, which is also endemic to the island of Grande Comore. <italic><tp:taxon-name>Tetramorium karthala</tp:taxon-name></italic> is at elevations between 1000 to 1125 m where it was mainly collected from leaf litter, under moss, or within rotten logs.</p></tp:treatment-sec><tp:treatment-sec sec-type="Discussion"><title>Discussion.</title><!--PageBreak--><!--PageBreak--><p><italic><tp:taxon-name>Tetramorium karthala</tp:taxon-name></italic> is easily identifiable in the Malagasy region since it is the only species of the <italic><tp:taxon-name>Tetramorium cognatum</tp:taxon-name></italic> species complex and the whole <italic><tp:taxon-name>Tetramorium schaufussii</tp:taxon-name></italic> species group found on the Comores. Even without considering geography the new species can be well distinguished from the remainder of its species complex. In general, it is morphologically close to <italic><tp:taxon-name>Tetramorium aspis</tp:taxon-name></italic>, <italic><tp:taxon-name>Tetramorium camelliae</tp:taxon-name></italic>, <italic><tp:taxon-name>Tetramorium cognatum</tp:taxon-name></italic>, and <italic><tp:taxon-name>Tetramorium rumo</tp:taxon-name></italic>, whereas it differs more strongly from the rest of the complex. Since <italic><tp:taxon-name>Tetramorium karthala</tp:taxon-name></italic> has several pairs of long, standing hairs on the dorsum of the mesosoma and much larger eyes (OI 29–30), it is unlikely to be mistaken for <italic><tp:taxon-name>Tetramorium freya</tp:taxon-name></italic>, which has no standing pilosity on the mesosomal dorsum, or for <italic><tp:taxon-name>Tetramorium gladius</tp:taxon-name></italic>, which has the smallest eyes in the complex (OI 19–20). Also, <italic><tp:taxon-name>Tetramorium karthala</tp:taxon-name></italic> cannot be confused with <italic><tp:taxon-name>Tetramorium myrmidon</tp:taxon-name></italic>, <italic><tp:taxon-name>Tetramorium proximum</tp:taxon-name></italic>, or <italic><tp:taxon-name>Tetramorium tenuinode</tp:taxon-name></italic> as the latter three have very well developed, noticeably raised, and long frontal carinae compared to the much weaker frontal carinae seen in <italic><tp:taxon-name>Tetramorium karthala</tp:taxon-name></italic>.</p><p>The separation from the other five species, which appear closer to <italic><tp:taxon-name>Tetramorium karthala</tp:taxon-name></italic>, is also straightforward. <italic><tp:taxon-name>Tetramorium camelliae</tp:taxon-name></italic> has a strongly squamiform petiolar node which is around 2.8 to 3.0 times higher than long (LPeI 33–36) and around 2.3 to 2.4 times wider than long (DPeI 228–238), while <italic><tp:taxon-name>Tetramorium karthala</tp:taxon-name></italic> has a high nodiform petiolar node which is around 1.8 to 2.0 times higher than long (LPeI 50–54) and around 1.5 to 1.6 times wider than long (DPeI 148–158). The smallest species of the complex, <italic><tp:taxon-name>Tetramorium rumo</tp:taxon-name></italic> (HW 0.43–0.49; WL 0.56–0.67), differs from <italic><tp:taxon-name>Tetramorium karthala</tp:taxon-name></italic> (HW 0.51–0.55; WL 0.72–0.79) not only in body size but also in the shape of the petiolar node. The node of <italic><tp:taxon-name>Tetramorium rumo</tp:taxon-name></italic> is thinly cuneiform and moderately squamiform, in profile 2.3 to 2.7 times higher than long (LPeI 37–43) while, as noted above, the node of <italic><tp:taxon-name>Tetramorium karthala</tp:taxon-name></italic> is high nodiform and thicker, only 1.8 to 2.0 times higher than long (LPeI 50–54). Furthermore, in <italic><tp:taxon-name>Tetramorium aspis</tp:taxon-name></italic> the propodeal spines and lobes are strongly inclined towards each other, whereas the spines and lobes of <italic><tp:taxon-name>Tetramorium karthala</tp:taxon-name></italic> are not. The latter species also has two to four pairs of long, standing hairs on the dorsal pronotum and mesonotum while <italic><tp:taxon-name>Tetramorium aspis</tp:taxon-name></italic> has at least six on the pronotum and mesonotum and usually one or two on the anterior propodeum. The last species in the complex, <italic><tp:taxon-name>Tetramorium cognatum</tp:taxon-name></italic>, appears morphologically very close to <italic><tp:taxon-name>Tetramorium karthala</tp:taxon-name></italic>, but has noticeably shorter antennal scapes (SI 61–67) and propodeal spines (PSLI 12–16) than <italic><tp:taxon-name>Tetramorium karthala</tp:taxon-name></italic> (SI 70–74; PSLI 20–22).</p><p>To our knowledge, there is no significant intraspecific variation in <italic><tp:taxon-name>Tetramorium karthala</tp:taxon-name></italic>.</p></tp:treatment-sec><tp:treatment-sec><!--Section generated to contain objects referenced in tp:taxon-treatment.--><fig id="F20" position="float" orientation="portrait"><label>Figure 20.</label><caption><p>First gastral tergite in profile. <bold>A</bold> <italic><tp:taxon-name>Tetramorium karthala</tp:taxon-name></italic> (<ext-link xmlns:xlink="http://www.w3.org/1999/xlink" ext-link-type="uri" xlink:href="http://data.antweb.org/specimen/CASENT0136774" xlink:type="simple">CASENT0136774</ext-link>) <bold>B</bold> <italic><tp:taxon-name>Tetramorium proximum</tp:taxon-name></italic> (<ext-link xmlns:xlink="http://www.w3.org/1999/xlink" ext-link-type="uri" xlink:href="http://data.antweb.org/specimen/CASENT0906146" xlink:type="simple">CASENT0906146</ext-link>) <bold>C</bold> <italic><tp:taxon-name>Tetramorium merina</tp:taxon-name></italic> (<ext-link xmlns:xlink="http://www.w3.org/1999/xlink" ext-link-type="uri" xlink:href="http://data.antweb.org/specimen/CASENT0437232" xlink:type="simple">CASENT0437232</ext-link>) <bold>D</bold> <italic><tp:taxon-name>Tetramorium obiwan</tp:taxon-name></italic> (<ext-link xmlns:xlink="http://www.w3.org/1999/xlink" ext-link-type="uri" xlink:href="http://data.antweb.org/specimen/CASENT0447245" xlink:type="simple">CASENT0447245</ext-link>).</p></caption><graphic xmlns:xlink="http://www.w3.org/1999/xlink" xlink:href="zookeys-413-001-g020.jpg" position="float" orientation="portrait" xlink:type="simple"/></fig><fig id="F24" position="float" orientation="portrait"><label>Figure 24.</label><caption><p>Head in profile. <bold>A</bold> <italic><tp:taxon-name>Tetramorium proximum</tp:taxon-name></italic> (<ext-link xmlns:xlink="http://www.w3.org/1999/xlink" ext-link-type="uri" xlink:href="http://data.antweb.org/specimen/CASENT0906146" xlink:type="simple">CASENT0906146</ext-link>) <bold>B</bold> <italic><tp:taxon-name>Tetramorium tenuinode</tp:taxon-name></italic> (<ext-link xmlns:xlink="http://www.w3.org/1999/xlink" ext-link-type="uri" xlink:href="http://data.antweb.org/specimen/CASENT0040115" xlink:type="simple">CASENT0040115</ext-link>) <bold>C</bold> <italic><tp:taxon-name>Tetramorium karthala</tp:taxon-name></italic> (<ext-link xmlns:xlink="http://www.w3.org/1999/xlink" ext-link-type="uri" xlink:href="http://data.antweb.org/specimen/CASENT0136774" xlink:type="simple">CASENT0136774</ext-link>) <bold>D</bold> <italic><tp:taxon-name>Tetramorium rumo</tp:taxon-name></italic> (<ext-link xmlns:xlink="http://www.w3.org/1999/xlink" ext-link-type="uri" xlink:href="http://data.antweb.org/specimen/CASENT0073025" xlink:type="simple">CASENT0073025</ext-link>).</p></caption><graphic xmlns:xlink="http://www.w3.org/1999/xlink" xlink:href="zookeys-413-001-g024.jpg" position="float" orientation="portrait" xlink:type="simple"/></fig><fig id="F27" position="float" orientation="portrait"><label>Figure 27.</label><caption><p>Mesosoma and petiole in profile. <bold>A</bold> <italic><tp:taxon-name>Tetramorium rumo</tp:taxon-name></italic> (<ext-link xmlns:xlink="http://www.w3.org/1999/xlink" ext-link-type="uri" xlink:href="http://data.antweb.org/specimen/CASENT0217759" xlink:type="simple">CASENT0217759</ext-link>) <bold>B</bold> <italic><tp:taxon-name>Tetramorium aspis</tp:taxon-name></italic> (<ext-link xmlns:xlink="http://www.w3.org/1999/xlink" ext-link-type="uri" xlink:href="http://data.antweb.org/specimen/CASENT0344940" xlink:type="simple">CASENT0344940</ext-link>) <bold>C</bold> <italic><tp:taxon-name>Tetramorium cognatum</tp:taxon-name></italic> (<ext-link xmlns:xlink="http://www.w3.org/1999/xlink" ext-link-type="uri" xlink:href="http://data.antweb.org/specimen/CASENT0067891" xlink:type="simple">CASENT0067891</ext-link>) <bold>D</bold> <italic><tp:taxon-name>Tetramorium karthala</tp:taxon-name></italic> (<ext-link xmlns:xlink="http://www.w3.org/1999/xlink" ext-link-type="uri" xlink:href="http://data.antweb.org/specimen/CASENT0137302" xlink:type="simple">CASENT0137302</ext-link>).</p></caption><graphic xmlns:xlink="http://www.w3.org/1999/xlink" xlink:href="zookeys-413-001-g027.jpg" position="float" orientation="portrait" xlink:type="simple"/></fig><fig id="F28" position="float" orientation="portrait"><label>Figure 28.</label><caption><p>Mesosoma and petiole in profile. <bold>A</bold> <italic><tp:taxon-name>Tetramorium cognatum</tp:taxon-name></italic> (<ext-link xmlns:xlink="http://www.w3.org/1999/xlink" ext-link-type="uri" xlink:href="http://data.antweb.org/specimen/CASENT0102343" xlink:type="simple">CASENT0102343</ext-link>) <bold>B</bold> <italic><tp:taxon-name>Tetramorium cognatum</tp:taxon-name></italic> (<ext-link xmlns:xlink="http://www.w3.org/1999/xlink" ext-link-type="uri" xlink:href="http://data.antweb.org/specimen/CASENT0067891" xlink:type="simple">CASENT0067891</ext-link>) <bold>C</bold> <italic><tp:taxon-name>Tetramorium aspis</tp:taxon-name></italic> (<ext-link xmlns:xlink="http://www.w3.org/1999/xlink" ext-link-type="uri" xlink:href="http://data.antweb.org/specimen/CASENT0344940" xlink:type="simple">CASENT0344940</ext-link>) <bold>D</bold> <italic><tp:taxon-name>Tetramorium karthala</tp:taxon-name></italic> (<ext-link xmlns:xlink="http://www.w3.org/1999/xlink" ext-link-type="uri" xlink:href="http://data.antweb.org/specimen/CASENT0136774" xlink:type="simple">CASENT0136774</ext-link>).</p></caption><graphic xmlns:xlink="http://www.w3.org/1999/xlink" xlink:href="zookeys-413-001-g028.jpg" position="float" orientation="portrait" xlink:type="simple"/></fig><fig id="F29" position="float" orientation="portrait"><label>Figure 29.</label><caption><p>Head and mesosoma in profile. <bold>A</bold> <italic><tp:taxon-name>Tetramorium aspis</tp:taxon-name></italic> (<ext-link xmlns:xlink="http://www.w3.org/1999/xlink" ext-link-type="uri" xlink:href="http://data.antweb.org/specimen/CASENT0344940" xlink:type="simple">CASENT0344940</ext-link>) <bold>B</bold> <italic><tp:taxon-name>Tetramorium karthala</tp:taxon-name></italic> (<ext-link xmlns:xlink="http://www.w3.org/1999/xlink" ext-link-type="uri" xlink:href="http://data.antweb.org/specimen/CASENT0136774" xlink:type="simple">CASENT0136774</ext-link>).</p></caption><graphic xmlns:xlink="http://www.w3.org/1999/xlink" xlink:href="zookeys-413-001-g029.jpg" position="float" orientation="portrait" xlink:type="simple"/></fig><fig id="F63" position="float" orientation="portrait"><label>Figure 63.</label><caption><p>Geographic distribution maps for the species of the <italic><tp:taxon-name>Tetramorium cognatum</tp:taxon-name></italic> species complex I. Star symbols represent type localities while circles represent non-type localities. Note that <italic><tp:taxon-name>Tetramorium karthala</tp:taxon-name></italic> is endemic to the island of Grand Comore and not found on Madagascar.</p></caption><graphic xmlns:xlink="http://www.w3.org/1999/xlink" xlink:href="zookeys-413-001-g063.jpg" position="float" orientation="portrait" xlink:type="simple"/></fig></tp:treatment-sec><ref-list><ref id="B14"><mixed-citation xmlns:xlink="http://www.w3.org/1999/xlink" xlink:type="simple"><person-group><name name-style="western"><surname>Fischer</surname><given-names>G</given-names></name><name name-style="western"><surname>Fisher</surname><given-names>BL</given-names></name></person-group> (<year>2013</year>) <article-title>A revision of <italic>Pheidole</italic> Westwood (Hymenoptera: Formicidae) in the islands of the Southwest Indian Ocean and designation of a neotype for the invasive <italic>Pheidole megacephala</italic>.</article-title><source>Zootaxa</source><volume>3683</volume>: <fpage>301</fpage>–<lpage>356</lpage>. doi: <ext-link ext-link-type="doi" xlink:href="10.11646/zootaxa.3683.4.1" xlink:type="simple">10.11646/zootaxa.3683.4.1</ext-link></mixed-citation></ref></ref-list></tp:taxon-treatment>
