# Supplementary material for: The hyper-diverse ant genus Tetramorium Mayr (Hymenoptera, Formicidae) in the Malagasy region taxonomic revision of the T. naganum, T. plesiarum, T. schaufussii, and T. severini species groups
Source: Zookeys. 2014 Jun 4;(413):1–170. doi: 10.3897/zookeys.413.7172 (PMC4086027; doi:10.3897/zookeys.413.7172)
Supplement: XML Treatment for Tetramorium myrmidon [file zookeys.413.7172-treatment17.xml]

<!DOCTYPE tp:taxon-treatment
  PUBLIC "-//TaxonX//DTD Taxonomic Treatment Publishing DTD v0 20100105//EN" "tax-treatment-NSO.dtd">
<tp:taxon-treatment xmlns:tp="http://www.plazi.org/taxpub"><tp:treatment-meta><mixed-citation publication-type="journal"><person-group><name><surname>Hita Garcia</surname><given-names>Francisco</given-names></name><name><surname>Fisher</surname><given-names>Brian L.</given-names></name></person-group><article-title>The hyper-diverse ant genus <italic>Tetramorium</italic> Mayr (Hymenoptera, Formicidae) in the Malagasy region taxonomic revision of the <italic>T. naganum</italic>, <italic>T. plesiarum</italic>, <italic>T. schaufussii</italic>, and <italic>T. severini</italic> species groups</article-title><source>Zookeys</source><day>4</day><month>6</month><year>2014</year><volume>2014</volume><issue>413</issue><fpage>1</fpage><lpage>170</lpage><pub-id pub-id-type="doi">10.3897/zookeys.413.7172</pub-id></mixed-citation></tp:treatment-meta><tp:nomenclature><tp:taxon-name>
                                    <tp:taxon-name-part taxon-name-part-type="genus">Tetramorium</tp:taxon-name-part>
                                    <tp:taxon-name-part taxon-name-part-type="species">myrmidon</tp:taxon-name-part>
                                    <object-id xmlns:xlink="http://www.w3.org/1999/xlink" content-type="zoobank" xlink:type="simple">http://zoobank.org/11BD4CF2-149D-4A6A-9B9C-C59C0030B466</object-id>
                                    <object-id xmlns:xlink="http://www.w3.org/1999/xlink" xlink:type="simple">http://species-id.net/wiki/Tetramorium_myrmidon</object-id>
                                </tp:taxon-name><tp:taxon-authority>Hita Garcia &amp; Fisher</tp:taxon-authority><tp:taxon-status xmlns:xlink="http://www.w3.org/1999/xlink" xlink:type="simple">sp. n.</tp:taxon-status><xref ref-type="fig" rid="F23">Figs 23C</xref><xref ref-type="fig" rid="F25">, 25B</xref><xref ref-type="fig" rid="F26">, 26C</xref><xref ref-type="fig" rid="F36">, 36</xref><xref ref-type="fig" rid="F64">, 64</xref></tp:nomenclature><tp:treatment-sec sec-type="Type material"><title>Type material.</title><p><bold>Holotype</bold>, pinned worker, MADAGASCAR, Toliara, Réserve Spéciale d’Ambohijanahary, Forêt d’Ankazotsihitafototra, 35.2 km 312° NW Ambaravaranala, <named-content xmlns:xlink="http://www.w3.org/1999/xlink" content-type="dwc:verbatimCoordinates" xlink:type="simple">18.26667°S, 45.40667°E</named-content>, 1050 m, montane rainforest, sifted litter (leaf mold, rotten wood), collection code BLF07020, 13.–17.I.2003 (<italic>B.L. Fisher et al.</italic>) (CAS: <ext-link xmlns:xlink="http://www.w3.org/1999/xlink" ext-link-type="uri" xlink:href="http://data.antweb.org/specimen/CASENT0028635" xlink:type="simple">CASENT0028635</ext-link>). <bold>Paratypes</bold>, two workers with same data as holotype (CAS: <ext-link xmlns:xlink="http://www.w3.org/1999/xlink" ext-link-type="uri" xlink:href="http://data.antweb.org/specimen/CASENT0028642" xlink:type="simple">CASENT0028642</ext-link>; <ext-link xmlns:xlink="http://www.w3.org/1999/xlink" ext-link-type="uri" xlink:href="http://data.antweb.org/specimen/CASENT0028643" xlink:type="simple">CASENT0028643</ext-link>); and three workers MADAGASCAR, Toliara, Réserve Spéciale d’Ambohijanahary, Forêt d’Ankazotsihitafototra, 34.6 km 314° NW Ambaravaranala, <named-content xmlns:xlink="http://www.w3.org/1999/xlink" content-type="dwc:verbatimCoordinates" xlink:type="simple">18.26°S, 45.41833°E</named-content>, 1100 m, montane rainforest, sifted litter (leaf mold, rotten wood), collection code BLF07086, 16.I.2003 (<italic>B.L. Fisher et al.</italic>) (CAS: <ext-link xmlns:xlink="http://www.w3.org/1999/xlink" ext-link-type="uri" xlink:href="http://data.antweb.org/specimen/CASENT0029810" xlink:type="simple">CASENT0029810</ext-link>; <ext-link xmlns:xlink="http://www.w3.org/1999/xlink" ext-link-type="uri" xlink:href="http://data.antweb.org/specimen/CASENT0029821" xlink:type="simple">CASENT0029821</ext-link>; <ext-link xmlns:xlink="http://www.w3.org/1999/xlink" ext-link-type="uri" xlink:href="http://data.antweb.org/specimen/CASENT0030099" xlink:type="simple">CASENT0030099</ext-link>).</p><fig id="F36" position="float" orientation="portrait"><label>Figure 36.</label><caption><p><italic><tp:taxon-name>Tetramorium myrmidon</tp:taxon-name></italic> holotype worker (<ext-link xmlns:xlink="http://www.w3.org/1999/xlink" ext-link-type="uri" xlink:href="http://data.antweb.org/specimen/CASENT0028635" xlink:type="simple">CASENT0028635</ext-link>). <bold>A</bold> Body in profile <bold>B</bold> Body in dorsal view <bold>C</bold> Head in full-face view.</p></caption><graphic xmlns:xlink="http://www.w3.org/1999/xlink" xlink:href="zookeys-413-001-g036.jpg" position="float" orientation="portrait" xlink:type="simple"/></fig><!--PageBreak--></tp:treatment-sec><tp:treatment-sec sec-type="Diagnosis"><title>Diagnosis.</title><p><italic><tp:taxon-name>Tetramorium myrmidon</tp:taxon-name></italic> can be easily distinguished from the other members of the group by the following combination of characters: eyes relatively large (OI 24–25); antennal scapes short (SI 74–76); frontal carinae well developed, noticeably raised, ending shortly before posterior head margin; petiolar node high rounded nodiform, in profile around 1.7 times higher than long (LPeI 58–60), in dorsal view around 1.2 to 1.3 times wider than long (DPeI 121–129); in dorsal view postpetiole around 1.3 to 1.5 times broader than petiolar node (PPI 133–141); dorsum of mesosoma with two pairs of long, standing hairs on pronotum and mesonotum.</p></tp:treatment-sec><tp:treatment-sec sec-type="Worker measurements"><title>Worker measurements</title><p><bold>(N=6).</bold> HL 0.70–0.76 (0.73); HW 0.62–0.69 (0.65); SL 0.47–0.52 (0.49); EL 0.16–0.18 (0.16); PH 0.33–0.37 (0.35); PW 0.45–0.50 (0.47); WL 0.85–0.94 (0.89); PSL 0.13–0.16 (0.14); PTL 0.14–0.16 (0.15); PTH 0.24–0.27 (0.25); PTW 0.18–0.20 (0.19); PPL 0.18–0.21 (0.19); PPH 0.24–0.28 (0.26); PPW 0.24–0.28 (0.26); CI 88–91 (90); SI 74–76 (75); OI 24–25 (25); DMI 52–54 (53); LMI 38–40 (39); PSLI 18–20 (19); PeNI 39–40 (39); LPeI 58–60 (59); DPeI 121–129 (125); PpNI 52–55 (54); LPpI 73–77 (76); DPpI 129–136 (133); PPI 133–141 (138).</p></tp:treatment-sec><tp:treatment-sec sec-type="Worker description"><title>Worker description.</title><p>Head much longer than wide (CI 88–91); in full-face view posterior head margin weakly concave. Anterior clypeal margin with distinct median impression. Frontal carinae well developed, noticeably raised, diverging posteriorly, merging with surrounding sculpture shortly before posterior head margin. Antennal scrobes very weakly developed, almost absent, shallow and without clear and distinct posterior and ventral margins. Antennal scapes short, not reaching posterior head margin (SI 74–76). Eyes relatively large (OI 24–25). Mesosomal outline in profile flat to weakly convex, moderately low and long (LMI 38–40), moderately marginate from lateral to dorsal mesosoma; promesonotal suture absent; metanotal groove present, but weakly developed. Propodeal spines short to moderate, elongate-triangular, and acute (PSLI 18–20), propodeal lobes triangular and short, always much shorter than propodeal spines. Petiolar node in profile high nodiform with well rounded margins, around 1.7 times higher than long (LPeI 58–60), anterior and posterior faces approximately parallel, anterodorsal and posterodorsal margins situated at about same height, anterodorsal margin slightly more angulate than posterodorsal, more rounded margin, petiolar dorsum relatively flat to weakly convex; node in dorsal view 1.2 to 1.3 times wider than long (DPeI 121–129), in dorsal view pronotum between 2.5 to 2.6 times wider than petiolar node (PeNI 39–40). Postpetiole in profile globular, between 1.3 to 1.4 times higher than long (LPpI 73–77); in dorsal view around 1.3 to 1.4 times wider than long (DPpI 129–136), pronotum around 1.8 to 1.9 times wider than postpetiole (PpNI 52–55). Postpetiole in profile appearing more voluminous than petiolar node, postpetiole in dorsal view around 1.3 to 1.4 times wider than petiolar node (PPI 133–141). Mandibles completely unsculptured, smooth, and shiny; clypeus irregularly longitudinally rugulose with three to seven rugulae, median ruga usually fully developed, one to three mostly unbroken lateral rugulae present on each side; cephalic dorsum between frontal carinae longitudinally rugulose with seven to nine rugulae, rugulae usually running from posterior clypeal margin to posterior head margin, often interrupted or with cross-meshes, especially posteriorly; scrobal area mostly unsculptured <!--PageBreak-->with ground sculpture only, lateral head reticulate-rugose to longitudinally rugulose. Ground sculpture on head well developed and distinct, mostly reticulate-punctate. Dorsum and sides of mesosoma irregularly longitudinally rugulose to reticulate-rugulose. Forecoxae dorsally weakly rugulose, but mostly unsculptured, smooth, and shining. Ground sculpture on mesosoma weakly to moderately punctate. Both waist segments and gaster fully unsculptured, smooth, and shining. Dorsum of head with several pairs of standing, long, fine hairs; dorsum of mesosoma with two pairs only, one on anterior pronotum and one on anterior mesonotum; propodeum, waist segments, and first gastral tergite without any standing hairs; first gastral tergite with very short, scarce, appressed pubescence. Anterior edges of antennal scapes and dorsal (outer) surfaces of hind tibiae with appressed hairs. Head, mesosoma, waist segments, and gaster uniformly brown to dark brown, appendages yellowish to light brown.</p></tp:treatment-sec><tp:treatment-sec sec-type="Etymology"><title>Etymology.</title><p>The name of the new species is inspired by the ancient Greek “myrmidons”, which were skilled warriors and known as the legendary “ant-people” who inhabited the Greek island of Aegina. The species epithet is a noun in apposition, and thus invariant.</p></tp:treatment-sec><tp:treatment-sec sec-type="Distribution and biology"><title>Distribution and biology.</title><p>The new species is so far only known from Ambohijanahary, which is an isolated montane rainforest located in the midwest of Madagascar (<xref ref-type="fig" rid="F64">Fig. 64</xref>), where it was collected only twice. With only six known specimens it represents an extremely rare species. <italic><tp:taxon-name>Tetramorium myrmidon</tp:taxon-name></italic> was collected from leaf litter at elevations of 1050 to 1100 m.</p></tp:treatment-sec><tp:treatment-sec sec-type="Discussion"><title>Discussion.</title><p>Based on its larger body size and very well developed frontal carinae, <italic><tp:taxon-name>Tetramorium myrmidon</tp:taxon-name></italic> differs strongly from the smaller species <italic><tp:taxon-name>Tetramorium aspis</tp:taxon-name></italic>, <italic><tp:taxon-name>Tetramorium camelliae</tp:taxon-name></italic>, <italic><tp:taxon-name>Tetramorium cognatum</tp:taxon-name></italic>, <italic><tp:taxon-name>Tetramorium karthala</tp:taxon-name></italic> and <italic><tp:taxon-name>Tetramorium rumo</tp:taxon-name></italic>, all with more weakly developed frontal carinae, while being presumably morphologically closer to <italic><tp:taxon-name>Tetramorium gladius</tp:taxon-name></italic>, <italic><tp:taxon-name>Tetramorium proximum</tp:taxon-name></italic> and <italic><tp:taxon-name>Tetramorium tenuinode</tp:taxon-name></italic>. Of these, <italic><tp:taxon-name>Tetramorium gladius</tp:taxon-name></italic> possesses very small eyes (OI 19–20), while the eyes of <italic><tp:taxon-name>Tetramorium myrmidon</tp:taxon-name></italic> are much larger (OI 24–25). <italic><tp:taxon-name>Tetramorium tenuinode</tp:taxon-name></italic> has shorter antennal scapes (SI 66–70) and a thinner petiolar node, in profile 1.8 to 2.2 times higher than long (LPeI 45–54), in contrast to <italic><tp:taxon-name>Tetramorium myrmidon</tp:taxon-name></italic> with its longer scapes (SI 74–76) and lower and thicker petiolar node, which is in profile around 1.7 times higher than long (LPeI 58–60). The widespread <italic><tp:taxon-name>Tetramorium proximum</tp:taxon-name></italic>, however, appears to be the species morphologically closest to <italic><tp:taxon-name>Tetramorium myrmidon</tp:taxon-name></italic> and most of their morphometric ranges and characters overlap. Nonetheless, we consider both sufficiently demarcated from each other since they are found to co-occur in sympatry in Ambohijanahary. The specimens of <italic><tp:taxon-name>Tetramorium proximum</tp:taxon-name></italic> from this locality differ from <italic><tp:taxon-name>Tetramorium myrmidon</tp:taxon-name></italic> by having five to six pairs of long, standing hairs on the mesosoma and a generally thinner and higher petiolar node. Finally, <italic><tp:taxon-name>Tetramorium myrmidon</tp:taxon-name></italic> is unlikely to be confused with the last species of the complex, <italic><tp:taxon-name>Tetramorium freya</tp:taxon-name></italic>, since the latter lacks long, standing pilosity on the mesosomal dorsum (present in <italic><tp:taxon-name>Tetramorium myrmidon</tp:taxon-name></italic>).</p><p>The small number of specimens from just two collection events in the same locality does not permit proper assessment of intraspecific variation.</p><!--PageBreak--><!--PageBreak--></tp:treatment-sec><tp:treatment-sec><!--Section generated to contain objects referenced in tp:taxon-treatment.--><fig id="F23" position="float" orientation="portrait"><label>Figure 23.</label><caption><p>Head in profile. <bold>A</bold> <italic><tp:taxon-name>Tetramorium gladius</tp:taxon-name></italic> (<ext-link xmlns:xlink="http://www.w3.org/1999/xlink" ext-link-type="uri" xlink:href="http://data.antweb.org/specimen/CASENT0406982" xlink:type="simple">CASENT0406982</ext-link>) <bold>B</bold> <italic><tp:taxon-name>Tetramorium cognatum</tp:taxon-name></italic> (<ext-link xmlns:xlink="http://www.w3.org/1999/xlink" ext-link-type="uri" xlink:href="http://data.antweb.org/specimen/CASENT0067891" xlink:type="simple">CASENT0067891</ext-link>) <bold>C</bold> <italic><tp:taxon-name>Tetramorium myrmidon</tp:taxon-name></italic> (<ext-link xmlns:xlink="http://www.w3.org/1999/xlink" ext-link-type="uri" xlink:href="http://data.antweb.org/specimen/CASENT0028635" xlink:type="simple">CASENT0028635</ext-link>) <bold>D</bold> <italic><tp:taxon-name>Tetramorium rumo</tp:taxon-name></italic> (<ext-link xmlns:xlink="http://www.w3.org/1999/xlink" ext-link-type="uri" xlink:href="http://data.antweb.org/specimen/CASENT0217759" xlink:type="simple">CASENT0217759</ext-link>).</p></caption><graphic xmlns:xlink="http://www.w3.org/1999/xlink" xlink:href="zookeys-413-001-g023.jpg" position="float" orientation="portrait" xlink:type="simple"/></fig><fig id="F25" position="float" orientation="portrait"><label>Figure 25.</label><caption><p>Mesosoma in profile. <bold>A</bold> <italic><tp:taxon-name>Tetramorium proximum</tp:taxon-name></italic> (<ext-link xmlns:xlink="http://www.w3.org/1999/xlink" ext-link-type="uri" xlink:href="http://data.antweb.org/specimen/CASENT0906146" xlink:type="simple">CASENT0906146</ext-link>) <bold>B</bold> <italic><tp:taxon-name>Tetramorium myrmidon</tp:taxon-name></italic> (<ext-link xmlns:xlink="http://www.w3.org/1999/xlink" ext-link-type="uri" xlink:href="http://data.antweb.org/specimen/CASENT0028635" xlink:type="simple">CASENT0028635</ext-link>) <bold>C</bold> <italic><tp:taxon-name>Tetramorium tenuinode</tp:taxon-name></italic> (<ext-link xmlns:xlink="http://www.w3.org/1999/xlink" ext-link-type="uri" xlink:href="http://data.antweb.org/specimen/CASENT0040115" xlink:type="simple">CASENT0040115</ext-link>).</p></caption><graphic xmlns:xlink="http://www.w3.org/1999/xlink" xlink:href="zookeys-413-001-g025.jpg" position="float" orientation="portrait" xlink:type="simple"/></fig><fig id="F26" position="float" orientation="portrait"><label>Figure 26.</label><caption><p>Waist segments in profile. <bold>A</bold> <italic><tp:taxon-name>Tetramorium tenuinode</tp:taxon-name></italic> (<ext-link xmlns:xlink="http://www.w3.org/1999/xlink" ext-link-type="uri" xlink:href="http://data.antweb.org/specimen/CASENT0162682" xlink:type="simple">CASENT0162682</ext-link>) <bold>B</bold> <italic><tp:taxon-name>Tetramorium tenuinode</tp:taxon-name></italic> (<ext-link xmlns:xlink="http://www.w3.org/1999/xlink" ext-link-type="uri" xlink:href="http://data.antweb.org/specimen/CASENT0040115" xlink:type="simple">CASENT0040115</ext-link>) <bold>C</bold> <italic><tp:taxon-name>Tetramorium myrmidon</tp:taxon-name></italic> (<ext-link xmlns:xlink="http://www.w3.org/1999/xlink" ext-link-type="uri" xlink:href="http://data.antweb.org/specimen/CASENT0028635" xlink:type="simple">CASENT0028635</ext-link>).</p></caption><graphic xmlns:xlink="http://www.w3.org/1999/xlink" xlink:href="zookeys-413-001-g026.jpg" position="float" orientation="portrait" xlink:type="simple"/></fig><fig id="F64" position="float" orientation="portrait"><label>Figure 64.</label><caption><p>Geographic distribution maps for the species of the <italic><tp:taxon-name>Tetramorium cognatum</tp:taxon-name></italic> species complex II. Star symbols represent type localities while circles represent non-type localities.</p></caption><graphic xmlns:xlink="http://www.w3.org/1999/xlink" xlink:href="zookeys-413-001-g064.jpg" position="float" orientation="portrait" xlink:type="simple"/></fig></tp:treatment-sec></tp:taxon-treatment>
