# Supplementary material for: The hyper-diverse ant genus Tetramorium Mayr (Hymenoptera, Formicidae) in the Malagasy region taxonomic revision of the T. naganum, T. plesiarum, T. schaufussii, and T. severini species groups
Source: Zookeys. 2014 Jun 4;(413):1–170. doi: 10.3897/zookeys.413.7172 (PMC4086027; doi:10.3897/zookeys.413.7172)
Supplement: XML Treatment for Tetramorium nassonowii [file zookeys.413.7172-treatment23.xml]

<!DOCTYPE tp:taxon-treatment
  PUBLIC "-//TaxonX//DTD Taxonomic Treatment Publishing DTD v0 20100105//EN" "tax-treatment-NSO.dtd">
<tp:taxon-treatment xmlns:tp="http://www.plazi.org/taxpub"><tp:treatment-meta><mixed-citation publication-type="journal"><person-group><name><surname>Hita Garcia</surname><given-names>Francisco</given-names></name><name><surname>Fisher</surname><given-names>Brian L.</given-names></name></person-group><article-title>The hyper-diverse ant genus <italic>Tetramorium</italic> Mayr (Hymenoptera, Formicidae) in the Malagasy region taxonomic revision of the <italic>T. naganum</italic>, <italic>T. plesiarum</italic>, <italic>T. schaufussii</italic>, and <italic>T. severini</italic> species groups</article-title><source>Zookeys</source><day>4</day><month>6</month><year>2014</year><volume>2014</volume><issue>413</issue><fpage>1</fpage><lpage>170</lpage><pub-id pub-id-type="doi">10.3897/zookeys.413.7172</pub-id></mixed-citation></tp:treatment-meta><tp:nomenclature><tp:taxon-name>
                                    <tp:taxon-name-part taxon-name-part-type="genus">Tetramorium</tp:taxon-name-part>
                                    <tp:taxon-name-part taxon-name-part-type="species">nassonowii</tp:taxon-name-part>
                                </tp:taxon-name><tp:taxon-authority>Forel, 1892</tp:taxon-authority><tp:taxon-status xmlns:xlink="http://www.w3.org/1999/xlink" xlink:type="simple">stat. n.</tp:taxon-status><xref ref-type="fig" rid="F40">Figs 40A</xref><xref ref-type="fig" rid="F52">, 52</xref><xref ref-type="fig" rid="F65">, 65</xref><tp:nomenclature-citation-list><tp:nomenclature-citation><tp:taxon-name>Tetramorium nassonowii</tp:taxon-name><comment> Forel, 1892: 521. [Synonymy with <italic><tp:taxon-name>Tetramorium schaufussii</tp:taxon-name></italic> by <xref ref-type="bibr" rid="B6">Bolton 1979</xref>: 137]</comment></tp:nomenclature-citation></tp:nomenclature-citation-list></tp:nomenclature><tp:treatment-sec sec-type="Type material"><title>Type material.</title><p><bold>Lectotype [designated here</bold>], pinned worker, MADAGASCAR, Antananarivo (Province central de Madagascar), Andrangoloaca, 47.27729°E, 18.22198 S (<italic>Sikora</italic>) (MHNG: <ext-link xmlns:xlink="http://www.w3.org/1999/xlink" ext-link-type="uri" xlink:href="http://data.antweb.org/specimen/CASENT0101289" xlink:type="simple">CASENT0101289</ext-link>) [examined]. <bold>Paralectotype [designated here</bold>], pinned worker with same data as lectotype (MHNG: <ext-link xmlns:xlink="http://www.w3.org/1999/xlink" ext-link-type="uri" xlink:href="http://data.antweb.org/specimen/CASENT0101290" xlink:type="simple">CASENT0101290</ext-link>).</p><p>[Note 1: the GPS data of the type locality was not provided by the locality label or the original description. The data presented above is based on our own geo-referencing of the Foret d’ Andrangoloaca and should be considered as an approximation and not the exact position of the type locality.]</p><p>[Note 2: one specimen from the MHNG collection (<ext-link xmlns:xlink="http://www.w3.org/1999/xlink" ext-link-type="uri" xlink:href="http://data.antweb.org/specimen/CASENT0101556" xlink:type="simple">CASENT0101556</ext-link>) with the label data “<italic><tp:taxon-name>Tetramorium nassonowii</tp:taxon-name></italic> Forel var., no. 14, Moramanga (<italic>Sikora</italic>)” also has a red type label. However, we do not consider this as a real name-bearing type specimen since the original description of <xref ref-type="bibr" rid="B17">Forel (1892)</xref> only mentioned the type material from Andrangoloaca and nothing from Moramanga. This specimen from Moramanga (which is also partly broken) is actually not conspecific with <italic><tp:taxon-name>Tetramorium nassonowii</tp:taxon-name></italic>, but belongs to the newly described species <italic><tp:taxon-name>Tetramorium obiwan</tp:taxon-name></italic>.]</p><fig id="F52" position="float" orientation="portrait"><label>Figure 52.</label><caption><p><italic><tp:taxon-name>Tetramorium nassonowii</tp:taxon-name></italic> syntype worker (<ext-link xmlns:xlink="http://www.w3.org/1999/xlink" ext-link-type="uri" xlink:href="http://data.antweb.org/specimen/CASENT0101289" xlink:type="simple">CASENT0101289</ext-link>). <bold>A</bold> Body in profile <bold>B</bold> Body in dorsal view <bold>C</bold> Head in full-face view.</p></caption><graphic xmlns:xlink="http://www.w3.org/1999/xlink" xlink:href="zookeys-413-001-g052.jpg" position="float" orientation="portrait" xlink:type="simple"/></fig></tp:treatment-sec><tp:treatment-sec sec-type="Non-type material"><title>Non-type material.</title><p>MADAGASCAR: Antananarivo, 3 km 41° NE Andranomay, 11.5 km 147° SSE Anjozorobe, <named-content xmlns:xlink="http://www.w3.org/1999/xlink" content-type="dwc:verbatimCoordinates" xlink:type="simple">18.47333°S, 47.96°E</named-content>, 1300 m, montane rainforest, 5.–13.XII.2003 (<!--PageBreak--><italic>B.L. Fisher et al</italic>); Antsiranana, Rés. Anjanaharibe-Sud, 9.2 km WSW Befingotra, <named-content xmlns:xlink="http://www.w3.org/1999/xlink" content-type="dwc:verbatimCoordinates" xlink:type="simple">14.75°S, 49.46667°E</named-content>, 1260 m, 11.XI.1994 (<italic>B.L. Fisher</italic>); Antsiranana, Rés. Anjanaharibe-Sud, 11.0 km WSW Befingotra, <named-content xmlns:xlink="http://www.w3.org/1999/xlink" content-type="dwc:verbatimCoordinates" xlink:type="simple">14.75°S, 49.45°E</named-content>, 1565 m, montane rainforest, 16.XI.1994 (<italic>B.L. Fisher</italic>); Fianarantsoa, 29 km SSW Ambositra, Ankazomivady, <named-content xmlns:xlink="http://www.w3.org/1999/xlink" content-type="dwc:verbatimCoordinates" xlink:type="simple">20.77667°S, 47.165°E</named-content>, 1700 m, disturbed montane rainforest, 7.I.1998 (<italic>B.L. Fisher</italic>); Fianarantsoa, Ranomafana National Park, <named-content xmlns:xlink="http://www.w3.org/1999/xlink" content-type="dwc:verbatimCoordinates" xlink:type="simple">21.21667°S, 47.41667°E</named-content>, 706 m, montane rainforest, 1.X.1992 (<italic>E. Rajeriarison</italic>); Toamasina, 5.3 km SSE Ambanizana, Andranobe, <named-content xmlns:xlink="http://www.w3.org/1999/xlink" content-type="dwc:verbatimCoordinates" xlink:type="simple">15.67133°S, 49.97395°E</named-content>, 425 m, rainforest, 21.XI.1993 (<italic>B.L. Fisher</italic>); Toamasina, F.C. Andriantantely, <named-content xmlns:xlink="http://www.w3.org/1999/xlink" content-type="dwc:verbatimCoordinates" xlink:type="simple">18.695°S, 48.81333°E</named-content>, 530 m, rainforest, 4.–10.XII.1998 (<italic>H.J. Ratsirarson</italic>); Toamasina, Montagne d’Anjanaharibe, 19.5 km 27° NNE Ambinanitelo, <named-content xmlns:xlink="http://www.w3.org/1999/xlink" content-type="dwc:verbatimCoordinates" xlink:type="simple">15.17833°S, 49.635°E</named-content>, 1100 m, montane rainforest, 12.–16.III.2003 (<italic>B.L. Fisher et al.</italic>); Toamasina, F.C. Didy, <named-content xmlns:xlink="http://www.w3.org/1999/xlink" content-type="dwc:verbatimCoordinates" xlink:type="simple">18.19833°S, 48.57833°E</named-content>, 960 m, rainforest, 16.–23.XII.1998 (<italic>H.J. Ratsirarson</italic>); Toliara, Parc National d’Andohahela, Manampanihy River, 5.4 km 113° ESE Mahamavo, 36.7 km 343° NNW Tolagnaro, <named-content xmlns:xlink="http://www.w3.org/1999/xlink" content-type="dwc:verbatimCoordinates" xlink:type="simple">24.76389°S, 46.76683°E</named-content>, 650 m, rainforest, 24.I.2002 (<italic>B.L. Fisher et al.</italic>); Toliara, Réserve Spéciale Kalambatritra, Befarara, <named-content xmlns:xlink="http://www.w3.org/1999/xlink" content-type="dwc:verbatimCoordinates" xlink:type="simple">23.4178°S, 46.4478°E</named-content>, 1390 m, montane rainforest, 7.II.2009 (<italic>B.L. Fisher et al.</italic>); Toliara, Réserve Spéciale Kalambatritra, Befarara, <named-content xmlns:xlink="http://www.w3.org/1999/xlink" content-type="dwc:verbatimCoordinates" xlink:type="simple">23.4144°S, 46.459°E</named-content>, 1360 m, montane rainforest, 8.II.2009 (<italic>B.L. Fisher et al.</italic>); Toliara, Réserve Spéciale Kalambatritra, Befarara, <named-content xmlns:xlink="http://www.w3.org/1999/xlink" content-type="dwc:verbatimCoordinates" xlink:type="simple">23.4502°S, 46.45658°E</named-content>, 1325 m, montane rainforest, 11.II.2009 (<italic>B.L. Fisher et al.</italic>).</p></tp:treatment-sec><tp:treatment-sec sec-type="Diagnosis"><title>Diagnosis.</title><p><italic><tp:taxon-name>Tetramorium nassonowii</tp:taxon-name></italic> is clearly recognisable within the <italic><tp:taxon-name>Tetramorium schaufussii</tp:taxon-name></italic> complex on the basis of its petiolar node shape, which is relatively long and low, in profile around 1.2 to 1.4 times higher than long (LPeI 72–81) and in dorsal view between 1.0 to 1.2 times longer than wide (DPeI 87–98).</p></tp:treatment-sec><tp:treatment-sec sec-type="Worker measurements"><title>Worker measurements</title><p><bold>(N=12).</bold> HL 0.82–0.96 (0.87); HW 0.74–0.86 (0.78); SL 0.52–0.64 (0.57); EL 0.18–0.21 (0.19); PH 0.38–0.45 (0.41); PW 0.54–0.62 (0.57); WL 1.02–1.16 (1.08); PSL 0.06–0.09 (0.08); PTL 0.21–0.26 (0.23); PTH 0.28–0.34 (0.30); PTW 0.20–0.25 (0.22); PPL 0.21–0.26 (0.23); PPH 0.28–0.34 (0.30); PPW 0.27–0.34 (0.30); CI 90–92 (91); SI 70–74 (72); OI 23–25 (24); DMI 51–54 (53); LMI 36–39 (38); PSLI 7–11 (9); PeNI 36–40 (38); LPeI 72–81 (77); DPeI 87–98 (95); PpNI 50–55 (52); LPpI 75–82 (78); DPpI 122–134 (128); PPI 130–145 (137).</p></tp:treatment-sec><tp:treatment-sec sec-type="Worker description"><title>Worker description.</title><p>Head clearly longer than wide (CI 90–92); posterior head margin weakly concave. Anterior clypeal margin with distinct median impression. Frontal carinae weakly to moderately developed, moderately raised, diverging posteriorly, and usually fading out halfway between posterior eye margin and posterior head margin or approaching posterior head margin. Antennal scrobes present but weak, shallow and without clear and distinct posterior and ventral margins. Antennal scapes short, not reaching posterior head margin (SI 70–74). Eyes moderate to large (OI 23–25). Mesosomal outline in profile flat to weakly convex, comparatively low and long (LMI 36–39), weakly to moderately marginate from lateral to dorsal mesosoma; promesonotal suture absent; metanotal groove weakly developed or absent. Propodeal spines reduced to very short teeth (PSLI 7–11), propodeal lobes short, triangular, and blunt or acute, usually longer than propodeal spines, rarely as long as propodeal spines, spines and lobes not strongly inclined towards each other. Petiolar node rounded nodiform, in profile around 1.2 to 1.4 times higher than long (LPeI 72–81), anterior and posterior faces not parallel, anterodorsal and posterodorsal margins situated at about same height, petiolar dorsum distinctly convex; node in dorsal view weakly longer than wide (DPeI 92–96), in dorsal view pronotum between 2.5 to 2.8 times wider than petiolar node (PeNI 36–40). Postpetiole in profile globular, approximately 1.2 to 1.3 times higher than long (LPpI 75–82); in dorsal view around 1.2 to 1.3 times wider than long (DPpI 122–134), pronotum between 1.8 to 2.0 times wider than postpetiole (PpNI 50–55). Postpetiole in profile appearing more or less of same volume as petiolar node, postpetiole in dorsal view around 1.3 to 1.5 times wider than petiolar node (PPI 130–145). Mandibles unsculptured, smooth, and shiny; clypeus weakly longitudinally rugulose with three to seven rugulae, rugulae often interrupted <!--PageBreak-->or irregularly shaped, median area often weakly sculptured, median ruga usually absent or mostly reduced, very rarely fully developed; cephalic dorsum between frontal carinae irregularly longitudinally rugose/rugulose with six to nine rugae/rugulae; rugae/rugulae running from posterior clypeal margin to posterior head margin, often meandering, broken or with cross-meshes; scrobal area mostly unsculptured and laterally merging with surrounding reticulate-rugose to longitudinally rugose sculpture present on lateral head; ground sculpture on head weak to absent. Dorsum of mesosoma irregularly longitudinally rugose to reticulate-rugose, lateral mesosoma mostly irregularly longitudinally rugose; ground sculpture on mesosoma weak to absent. Forecoxae mainly unsculptured, smooth and shining. Waist segments and gaster unsculptured, smooth, and shining. Dorsum of head with several pairs of long, fine, standing hairs; dorsum of mesosoma with at least six or seven pairs of long, standing hairs ranging from anterior pronotum to posterior mesonotum, propodeum without long, standing pilosity; petiole with one pair and postpetiole with one or two pairs; first gastral tergite with short, scarce, appressed pubescence in combination with scattered, long, standing hairs. Anterior edges of antennal scapes and dorsal (outer) surfaces of hind tibiae with appressed to decumbent hairs. Body uniformly light brown to dark brown colour, appendages often lighter.</p></tp:treatment-sec><tp:treatment-sec sec-type="Distribution and biology"><title>Distribution and biology.</title><p><italic><tp:taxon-name>Tetramorium nassonowii</tp:taxon-name></italic> is distributed in the montane rainforests and rainforest belt of eastern Madagascar (<xref ref-type="fig" rid="F65">Fig. 65</xref>) at altitudes ranging from 425 to 1700 m, although it is predominantly found in montane rainforests situated higher than 1000 m. Also, based on the available collection data, it seems that <italic><tp:taxon-name>Tetramorium nassonowii</tp:taxon-name></italic> inhabits leaf litter or the ground.</p></tp:treatment-sec><tp:treatment-sec sec-type="Discussion"><title>Discussion.</title><p>In this study we propose to raise <italic><tp:taxon-name>Tetramorium nassonowii</tp:taxon-name></italic>, which was first described by <xref ref-type="bibr" rid="B17">Forel (1892)</xref>, to species rank. In the original description <xref ref-type="bibr" rid="B17">Forel (1892)</xref> compared <italic><tp:taxon-name>Tetramorium nassonowii</tp:taxon-name></italic> with <italic><tp:taxon-name>Tetramorium schaufussii</tp:taxon-name></italic>, and found them to be different in petiolar node shape and propodeal spine length. Much later, in his revision of the Malagasy <italic><tp:taxon-name>Tetramorium</tp:taxon-name></italic>, <xref ref-type="bibr" rid="B6">Bolton (1979)</xref> synonymised <italic><tp:taxon-name>Tetramorium nassonowii</tp:taxon-name></italic> under <italic><tp:taxon-name>Tetramorium schaufussii</tp:taxon-name></italic>, likely because the limited material available for both species suggested their conspecificity. Indeed, the only genuine specimens of <italic><tp:taxon-name>Tetramorium nassonowii</tp:taxon-name></italic> available to Forel and Bolton were the two syntypes from MHNG. Based on the examination of a few thousand specimens from the whole <italic><tp:taxon-name>Tetramorium schaufussii</tp:taxon-name></italic> complex, we believe the material listed as <italic><tp:taxon-name>Tetramorium schaufussii</tp:taxon-name></italic> by <xref ref-type="bibr" rid="B6">Bolton (1979)</xref> to consist of the species <italic><tp:taxon-name>Tetramorium merina</tp:taxon-name></italic>, <italic><tp:taxon-name>Tetramorium nassonowii</tp:taxon-name></italic>, <italic><tp:taxon-name>Tetramorium obiwan</tp:taxon-name></italic>, and <italic><tp:taxon-name>Tetramorium schaufussi</tp:taxon-name></italic>. <italic><tp:taxon-name>Tetramorium nassonowii</tp:taxon-name></italic> is especially distinctive within the complex due to its large body size and characteristic petiolar node shape. As noted in the diagnosis, the lower and longer petiolar node shape of <italic><tp:taxon-name>Tetramorium nassonowii</tp:taxon-name></italic>, which in profile is around 1.2 to 1.4 times higher than long (LPeI 72–81) and in dorsal view between 1.0 to 1.2 times longer than wide (DPeI 87–98), clearly distinguishes it from the remainder of the <italic><tp:taxon-name>Tetramorium schaufussii</tp:taxon-name></italic> species complex. The other species all have a higher and broader petiolar node, in profile around 1.5 to 2.2 times higher than long (LPeI 45–67) and in dorsal view between 1.1 to 1.5 times wider than long (DPeI 109–154).</p><p>Despite the relatively wide distribution, we find <italic><tp:taxon-name>Tetramorium nassonowii</tp:taxon-name></italic> without much observable intraspecific variation.</p><!--PageBreak--><!--PageBreak--></tp:treatment-sec><tp:treatment-sec><!--Section generated to contain objects referenced in tp:taxon-treatment.--><fig id="F40" position="float" orientation="portrait"><label>Figure 40.</label><caption><p>Waist segments in dorsal view. <bold>A</bold> <italic><tp:taxon-name>Tetramorium nassonowii</tp:taxon-name></italic> (<ext-link xmlns:xlink="http://www.w3.org/1999/xlink" ext-link-type="uri" xlink:href="http://data.antweb.org/specimen/CASENT0195504" xlink:type="simple">CASENT0195504</ext-link>) <bold>B</bold> <italic><tp:taxon-name>Tetramorium merina</tp:taxon-name></italic> (<ext-link xmlns:xlink="http://www.w3.org/1999/xlink" ext-link-type="uri" xlink:href="http://data.antweb.org/specimen/CASENT0437232" xlink:type="simple">CASENT0437232</ext-link>) <bold>C</bold> <italic><tp:taxon-name>Tetramorium xanthogaster</tp:taxon-name></italic> (<ext-link xmlns:xlink="http://www.w3.org/1999/xlink" ext-link-type="uri" xlink:href="http://data.antweb.org/specimen/CASENT0218041" xlink:type="simple">CASENT0218041</ext-link>).</p></caption><graphic xmlns:xlink="http://www.w3.org/1999/xlink" xlink:href="zookeys-413-001-g040.jpg" position="float" orientation="portrait" xlink:type="simple"/></fig><fig id="F65" position="float" orientation="portrait"><label>Figure 65.</label><caption><p>Geographic distribution maps for the species of the <italic><tp:taxon-name>Tetramorium schaufussii</tp:taxon-name></italic> species complex I. Star symbols represent type localities while circles represent non-type localities.</p></caption><graphic xmlns:xlink="http://www.w3.org/1999/xlink" xlink:href="zookeys-413-001-g065.jpg" position="float" orientation="portrait" xlink:type="simple"/></fig></tp:treatment-sec><ref-list><ref id="B6"><mixed-citation xmlns:xlink="http://www.w3.org/1999/xlink" xlink:type="simple"><person-group><name name-style="western"><surname>Bolton</surname><given-names>B</given-names></name></person-group> (<year>1979</year>) <article-title>The ant tribe Tetramoriini (Hymenoptera: Formicidae). The genus <italic>Tetramorium</italic> Mayr in the Malagasy region and in the New World.</article-title><source>Bulletin of the British Museum (Natural History) Entomology</source><volume>38</volume>: <fpage>129</fpage>–<lpage>181</lpage>.</mixed-citation></ref><ref id="B17"><mixed-citation xmlns:xlink="http://www.w3.org/1999/xlink" xlink:type="simple"><person-group><name name-style="western"><surname>Forel</surname><given-names>A</given-names></name></person-group> (<year>1892</year>) <article-title>Nouvelles espèces de formicides de Madagascar. (Récoltées par M. Sikora).</article-title><source>Annales de la Société entomologique de Belgique</source><volume>36</volume>: <fpage>516</fpage>–<lpage>535</lpage>.</mixed-citation></ref></ref-list></tp:taxon-treatment>
