# Supplementary material for: The hyper-diverse ant genus Tetramorium Mayr (Hymenoptera, Formicidae) in the Malagasy region taxonomic revision of the T. naganum, T. plesiarum, T. schaufussii, and T. severini species groups
Source: Zookeys. 2014 Jun 4;(413):1–170. doi: 10.3897/zookeys.413.7172 (PMC4086027; doi:10.3897/zookeys.413.7172)
Supplement: XML Treatment for Tetramorium schaufussii [file zookeys.413.7172-treatment27.xml]

<!DOCTYPE tp:taxon-treatment
  PUBLIC "-//TaxonX//DTD Taxonomic Treatment Publishing DTD v0 20100105//EN" "tax-treatment-NSO.dtd">
<tp:taxon-treatment xmlns:tp="http://www.plazi.org/taxpub"><tp:treatment-meta><mixed-citation publication-type="journal"><person-group><name><surname>Hita Garcia</surname><given-names>Francisco</given-names></name><name><surname>Fisher</surname><given-names>Brian L.</given-names></name></person-group><article-title>The hyper-diverse ant genus <italic>Tetramorium</italic> Mayr (Hymenoptera, Formicidae) in the Malagasy region taxonomic revision of the <italic>T. naganum</italic>, <italic>T. plesiarum</italic>, <italic>T. schaufussii</italic>, and <italic>T. severini</italic> species groups</article-title><source>Zookeys</source><day>4</day><month>6</month><year>2014</year><volume>2014</volume><issue>413</issue><fpage>1</fpage><lpage>170</lpage><pub-id pub-id-type="doi">10.3897/zookeys.413.7172</pub-id></mixed-citation></tp:treatment-meta><tp:nomenclature><tp:taxon-name>
                                    <tp:taxon-name-part taxon-name-part-type="genus">Tetramorium</tp:taxon-name-part>
                                    <tp:taxon-name-part taxon-name-part-type="species">schaufussii</tp:taxon-name-part>
                                    <object-id xmlns:xlink="http://www.w3.org/1999/xlink" xlink:type="simple">http://species-id.net/wiki/Tetramorium_schaufussii</object-id>
                                </tp:taxon-name><tp:taxon-authority>Forel, 1891</tp:taxon-authority><xref ref-type="fig" rid="F42">Figs 42C</xref><xref ref-type="fig" rid="F45">, 45B</xref><xref ref-type="fig" rid="F46">, 46C</xref><xref ref-type="fig" rid="F47">, 47A, B</xref><xref ref-type="fig" rid="F56">, 56</xref><xref ref-type="fig" rid="F66">, 66</xref><tp:nomenclature-citation-list><tp:nomenclature-citation><tp:taxon-name>Tetramorium schaufussii</tp:taxon-name><comment> Forel, 1891: 158.</comment></tp:nomenclature-citation></tp:nomenclature-citation-list></tp:nomenclature><tp:treatment-sec sec-type="Type material"><title>Type material.</title><p><bold>Holotype</bold>, pinned worker, MADAGASCAR, Central Madagascar (<italic>C. Schaufuss</italic>) (MHNG: <ext-link xmlns:xlink="http://www.w3.org/1999/xlink" ext-link-type="uri" xlink:href="http://data.antweb.org/specimen/CASENT0101697" xlink:type="simple">CASENT0101697</ext-link>).</p><fig id="F56" position="float" orientation="portrait"><label>Figure 56.</label><caption><p><italic><tp:taxon-name>Tetramorium schaufussii</tp:taxon-name></italic> holotype worker (<ext-link xmlns:xlink="http://www.w3.org/1999/xlink" ext-link-type="uri" xlink:href="http://data.antweb.org/specimen/CASENT0101697" xlink:type="simple">CASENT0101697</ext-link>). <bold>A</bold> Body in profile <bold>B</bold> Body in dorsal view <bold>C</bold> Head in full-face view.</p></caption><graphic xmlns:xlink="http://www.w3.org/1999/xlink" xlink:href="zookeys-413-001-g056.jpg" position="float" orientation="portrait" xlink:type="simple"/></fig><!--PageBreak--></tp:treatment-sec><tp:treatment-sec sec-type="Non-type material"><title>Non-type material.</title><p>MADAGASCAR: Antananarivo, Réserve Spéciale d’Ambohitantely, Forêt d’Ambohitantely, Jardin Botanique, 24.1 km 59° NE Ankazobe, <named-content xmlns:xlink="http://www.w3.org/1999/xlink" content-type="dwc:verbatimCoordinates" xlink:type="simple">18.17139°S, 47.28182°E</named-content>, 1620 m, montane rainforest, 17.–22.IV.2001 (<!--PageBreak--><!--PageBreak--><italic>B.L. Fisher et al.</italic>); Antananarivo, 3 km 41° NE Andranomay, 11.5 km 147° SSE Anjozorobe, <named-content xmlns:xlink="http://www.w3.org/1999/xlink" content-type="dwc:verbatimCoordinates" xlink:type="simple">18.47333°S, 47.96°E</named-content>, 1300 m, montane rainforest, 5.–13.XII.2000 (<italic>B.L. Fisher et al.</italic>); Antananarivo, Andrangoloaca (<italic>Sikora</italic>); Antananarivo, Stn. Forestiére Manjakatompo, <named-content xmlns:xlink="http://www.w3.org/1999/xlink" content-type="dwc:verbatimCoordinates" xlink:type="simple">19.35°S, 47.31667°E</named-content>, 1600 m, montane rainforest, 20.II.1993 (<italic>P.S. Ward</italic>); Antsiranana, Réserve Spéciale de l’Ankarana, 13.6 km 192° SSW Anivorano Nord, <named-content xmlns:xlink="http://www.w3.org/1999/xlink" content-type="dwc:verbatimCoordinates" xlink:type="simple">12.86361°S, 49.22583°E</named-content>, 210 m, tropical dry forest, 19.–20.II.2001 (<italic>G.D. Alpert</italic>); Antsiranana, Parc National Montagne d’Ambre, Ambre grand lac, <named-content xmlns:xlink="http://www.w3.org/1999/xlink" content-type="dwc:verbatimCoordinates" xlink:type="simple">12.59656°S, 49.15932°E</named-content>, 1350 m, montane rainforest, 13.XI.2007 (<italic>B.L. Fisher et al.</italic>); Antsiranana, Parc National Montagne d’Ambre, Lac Maudit, <named-content xmlns:xlink="http://www.w3.org/1999/xlink" content-type="dwc:verbatimCoordinates" xlink:type="simple">12.58502°S, 49.15147°E</named-content>, 1250 m, montane rainforest, 13.–14.XI.2007 (<italic>B.L. Fisher et al.</italic>); Antsiranana, Parc National Montagne d’Ambre, 12.2 km 211° SSW Joffreville, <named-content xmlns:xlink="http://www.w3.org/1999/xlink" content-type="dwc:verbatimCoordinates" xlink:type="simple">12.59639°S, 49.1595°E</named-content>, 1300 m, montane rainforest, 2.–7.II.2001 (<italic>B.L. Fisher et al.</italic>); Antsiranana, Parc National Montagne d’Ambre, <named-content xmlns:xlink="http://www.w3.org/1999/xlink" content-type="dwc:verbatimCoordinates" xlink:type="simple">12.53417°S, 49.17607°E</named-content>, 1325 m, montane rainforest, 12.III.2011 (<italic>B.L. Fisher et al.</italic>); Antsiranana, Rés. Anjanaharibe-Sud, 9.2 km WSW Befingotra, <named-content xmlns:xlink="http://www.w3.org/1999/xlink" content-type="dwc:verbatimCoordinates" xlink:type="simple">14.75°S, 49.46667°E</named-content>, 1200 m, montane rainforest, 9.–11.XI.1994 (<italic>B.L. Fisher</italic>); Antsiranana, Rés. Anjanaharibe-Sud, 11.0 km WSW Befingotra, <named-content xmlns:xlink="http://www.w3.org/1999/xlink" content-type="dwc:verbatimCoordinates" xlink:type="simple">14.75°S, 49.45°E</named-content>, 1550–1565 m, montane rainforest, 15.–21.XI.1994 (<italic>B.L. Fisher</italic>); Antsiranana, Forêt de Binara, 9.4 km 235° SW Daraina, <named-content xmlns:xlink="http://www.w3.org/1999/xlink" content-type="dwc:verbatimCoordinates" xlink:type="simple">13.26333°S, 49.6°E</named-content>, 1100 m, montane rainforest, 5.XII.2003 (<italic>B.L. Fisher</italic>); Antsiranana, Makirovana forest, <named-content xmlns:xlink="http://www.w3.org/1999/xlink" content-type="dwc:verbatimCoordinates" xlink:type="simple">14.16666°S, 49.95°E</named-content>, 715 m, rainforest, 2.V.2011 (<italic>B.L. Fisher et al.</italic>); Antsiranana, R.S. Manongarivo, 12.8 km 228° SW Antanambao, <named-content xmlns:xlink="http://www.w3.org/1999/xlink" content-type="dwc:verbatimCoordinates" xlink:type="simple">13.97667°S, 48.42333°E</named-content>, 780 m, rainforest, 11.–17.X.1998 (<italic>B.L. Fisher</italic>); Antsiranana, R.S. Manongarivo, 14.5 km 220° SW Antanambao, <named-content xmlns:xlink="http://www.w3.org/1999/xlink" content-type="dwc:verbatimCoordinates" xlink:type="simple">13.99833°S, 48.42833°E</named-content>, 1175 m, montane rainforest, 19-25.X.1998 (<italic>B.L. Fisher</italic>); Antsiranana, R.S. Manongarivo, 17.3 km 218° SW Antanambao, <named-content xmlns:xlink="http://www.w3.org/1999/xlink" content-type="dwc:verbatimCoordinates" xlink:type="simple">14.02167°S, 48.41833°E</named-content>, 1580 m, montane rainforest, 27.X.1998 (<italic>B.L. Fisher</italic>); Antsiranana, R.S. Manongarivo, 20.4 km 219° SW Antanambao, <named-content xmlns:xlink="http://www.w3.org/1999/xlink" content-type="dwc:verbatimCoordinates" xlink:type="simple">14.04667°S, 48.40167°E</named-content>, 1860 m, montane rainforest, 3.XI.1998 (<italic>B.L. Fisher</italic>); Antsiranana, R.N.I. Marojejy, 11 km NW Manantenina, <named-content xmlns:xlink="http://www.w3.org/1999/xlink" content-type="dwc:verbatimCoordinates" xlink:type="simple">14.45°S, 49.73333°E</named-content>, 1875 m, montane rainforest, 13.–19.XI.1996 (<italic>E.L. Quinter</italic>); Antsiranana, R.N.I. Marojejy, 11 km NW Manantenina, 14.43333, 49.75°E, 1225 m, montane rainforest, 25.X.–19.XI.1996 (<italic>E.L. Quinter</italic>); Antsiranana, Parc National de Marojejy, Manantenina River, 28.0 km 38° NE Andapa, 8.2 km 333° NNW Manantenina, <named-content xmlns:xlink="http://www.w3.org/1999/xlink" content-type="dwc:verbatimCoordinates" xlink:type="simple">14.43667°S, 49.775°E</named-content>, 450 m, rainforest, 12.–15.XI.2003 (<italic>B.L. Fisher et al.</italic>); Antsiranana, Parc National de Marojejy, Antranohofa, 26.6 km 31° NNE Andapa, 10.7 km 318° NW Manantenina, <named-content xmlns:xlink="http://www.w3.org/1999/xlink" content-type="dwc:verbatimCoordinates" xlink:type="simple">14.44333°S, 49.74333°E</named-content>, 1325 m, montane rainforest, 19.–20.XI.2003 (<italic>B.L. Fisher</italic>); Antsiranana, Parc National de Marojejy, 25.7 km 32° NNE Andapa, 10.3 km 314° NW Manantenina, <named-content xmlns:xlink="http://www.w3.org/1999/xlink" content-type="dwc:verbatimCoordinates" xlink:type="simple">14.445°S, 49.74167°E</named-content>, 1575 m, montane rainforest, 21.–22.XI.2003 (<italic>B.L. Fisher</italic>); Fianarantsoa, 28 km SSW Ambositra, <named-content xmlns:xlink="http://www.w3.org/1999/xlink" content-type="dwc:verbatimCoordinates" xlink:type="simple">20.76667°S, 47.18333°E</named-content>, 1660 m, rainforest, 29.IV.1989 (<italic>P.S. Ward</italic>); Fianarantsoa, 27.4 km SSW Ambositra, <named-content xmlns:xlink="http://www.w3.org/1999/xlink" content-type="dwc:verbatimCoordinates" xlink:type="simple">20.77°S, 47.18667°E</named-content>, 1600 m, montane rainforest, 15.I.1998 (<italic>B.L. Fisher</italic>); Fianarantsoa, 26.8 km SW Ambositra, Parc naturel communautaire, <named-content xmlns:xlink="http://www.w3.org/1999/xlink" content-type="dwc:verbatimCoordinates" xlink:type="simple">20.775°S, 47.18362°E</named-content>, 1755 m, disturbed montane rainforest, 20.V.2008 (<italic>B.L. Fisher et al.</italic>); Fianarantsoa, Rés. Andringitra, 43 km S Ambalavao, <named-content xmlns:xlink="http://www.w3.org/1999/xlink" content-type="dwc:verbatimCoordinates" xlink:type="simple">22.23333°S, 47°E</named-content>, 825 m, rainforest, 5.X.1993 (<italic>B.L. Fisher</italic>); Fianarantsoa, Rés. Andringitra, 38 km S Ambalavao, <named-content xmlns:xlink="http://www.w3.org/1999/xlink" content-type="dwc:verbatimCoordinates" xlink:type="simple">22.2°S, 46.96667°E</named-content>, 1680 m, montane rainforest, 23.X.1993 (<italic>B.L. Fisher</italic>); Fianarantsoa, P. N. Andringitra, Forêt Ravaro 12.5 km SW Antanifotsy, <named-content xmlns:xlink="http://www.w3.org/1999/xlink" content-type="dwc:verbatimCoordinates" xlink:type="simple">22.21167°S, 46.845°E</named-content>, 1650 m, montane rainforest, 10.–15.I.2000 (<italic>S. Razafimandimby</italic>); Fianarantsoa, Forêt d’Atsirakambiaty, 7.6 km 285° WNW Itremo, <named-content xmlns:xlink="http://www.w3.org/1999/xlink" content-type="dwc:verbatimCoordinates" xlink:type="simple">20.59333°S, 46.56333°E</named-content>, 150 m, montane rainforest, 22.–26.I.2003 (<italic>B.L. Fisher et al.</italic>); Fianarantsoa, Parc National Befotaka-Midongy, Papango 27.7 km S Midongy-Sud, Mount Papango, <named-content xmlns:xlink="http://www.w3.org/1999/xlink" content-type="dwc:verbatimCoordinates" xlink:type="simple">23.83517°S, 46.96367°E</named-content>, 940 m, rainforest, 13.–19.XI.2006 (<italic>B.L. Fisher et al.</italic>); Fianarantsoa, Parc National Befotaka-Midongy, Papango 28.5 km S Midongy-Sud, Mount Papango, <named-content xmlns:xlink="http://www.w3.org/1999/xlink" content-type="dwc:verbatimCoordinates" xlink:type="simple">23.84083°S, 46.9575°E</named-content>, 1250 m, montane rainforest, 17.–18.2006 (<italic>B.L. Fisher et al.</italic>); Fianarantsoa, R.S. Ivohibe, 6.5 km ESE Ivohibe, <named-content xmlns:xlink="http://www.w3.org/1999/xlink" content-type="dwc:verbatimCoordinates" xlink:type="simple">22.49667°S, 46.955°E</named-content>, 1575 m, montane rainforest, 24.–30.X.1997 (<italic>B.L. Fisher</italic>); Fianarantsoa, 7 km W Ranomafana, 1100 m, montane rainforest, 1.–7.I.1988 (<italic>W.E. Steiner</italic>); Fianarantsoa, Ranomafana National Park, Maharira forest, <named-content xmlns:xlink="http://www.w3.org/1999/xlink" content-type="dwc:verbatimCoordinates" xlink:type="simple">21°S, 47°E</named-content>, 1375 m, montane rainforest, 12.X.1992 (<italic>E. Rajeriarison</italic>); Fianarantsoa, Ranomafana National Park, Maharira forest, <named-content xmlns:xlink="http://www.w3.org/1999/xlink" content-type="dwc:verbatimCoordinates" xlink:type="simple">21°S, 47°E</named-content>, 1130 m, montane rainforest, 29.XII.1992 (<italic>E. Rajeriarison</italic>); Fianarantsoa, Parc National de Ranomafana, Vatoharanana River, 4.1 km 231° SW Ranomafana, <named-content xmlns:xlink="http://www.w3.org/1999/xlink" content-type="dwc:verbatimCoordinates" xlink:type="simple">21.29°S, 47.43333°E</named-content>, 1100 m, montane rainforest, 27.–31.III.2003 (<italic>B.L. Fisher et al.</italic>); Fianarantsoa, Parc National de Ranomafana, Sahamalaotra River, 6.6 km 310° NW Ranomafana, m, <named-content xmlns:xlink="http://www.w3.org/1999/xlink" content-type="dwc:verbatimCoordinates" xlink:type="simple">21.23667°S, 47.39667°E</named-content>, 1150 m, montane rainforest, 31.III.2003 (<italic>B.L. Fisher et al.</italic>); Mahajanga, Réserve Spéciale Marotandrano, Marotandrano 48.3 km S Mandritsara, <named-content xmlns:xlink="http://www.w3.org/1999/xlink" content-type="dwc:verbatimCoordinates" xlink:type="simple">16.28322°S, 48.81443°E</named-content>, 865 m, transition humid forest, 7.XII.2007 (<italic>B.L. Fisher et al.</italic>); Toamasina, 6.9 km NE Ambanizana, Ambohitsitondroina, <named-content xmlns:xlink="http://www.w3.org/1999/xlink" content-type="dwc:verbatimCoordinates" xlink:type="simple">15.58506°S, 50.00952°E</named-content>, 825 m, rainforest, 2.XII.1992 (<italic>B.L. Fisher</italic>); Toamasina, Réserve Spéciale Ambatovaky, Sandrangato river, <named-content xmlns:xlink="http://www.w3.org/1999/xlink" content-type="dwc:verbatimCoordinates" xlink:type="simple">16.76912°S, 49.26704°E</named-content>, 475 m, rainforest, 21.II.2010 (<italic>B.L. Fisher et al.</italic>); Toamasina, Réserve Spéciale Ambatovaky, Sandrangato river, <named-content xmlns:xlink="http://www.w3.org/1999/xlink" content-type="dwc:verbatimCoordinates" xlink:type="simple">16.7674°S, 49.26813°E</named-content>, 500 m, rainforest, 23.II.2010 (<italic>B.L. Fisher et al.</italic>); Toamasina, Réserve Spéciale Ambatovaky, Sandrangato river, <named-content xmlns:xlink="http://www.w3.org/1999/xlink" content-type="dwc:verbatimCoordinates" xlink:type="simple">16.81745°S, 49.2925°E</named-content>, 400 m, rainforest, 26.II.2010(<italic>B.L. Fisher et al.</italic>); Toamasina, Analamay, <named-content xmlns:xlink="http://www.w3.org/1999/xlink" content-type="dwc:verbatimCoordinates" xlink:type="simple">18.80623°S, 48.33707°E</named-content>, 1068 m, montane rainforest, 23.III.2004 (<italic>Malagasy ant team</italic>); Toamasina, 6 km ESE Andasibe (=Perinet), <named-content xmlns:xlink="http://www.w3.org/1999/xlink" content-type="dwc:verbatimCoordinates" xlink:type="simple">18.95°S, 48.46667°E</named-content>, 900 m, rainforest, 17.XI.1990 (<italic>P.S. Ward</italic>); Toamasina, Montagne d’Anjanaharibe, 19.5 km 27° NNE Ambinanitelo, <named-content xmlns:xlink="http://www.w3.org/1999/xlink" content-type="dwc:verbatimCoordinates" xlink:type="simple">15.17833°S, 49.635°E</named-content>, 1100 m, montane rainforest, 12.–16.III.2003 (<italic>B.L. Fisher et al.</italic>); Toamasina, Reserve Betampona, Camp Rendrirendry 34.1 km 332° Toamasina, <named-content xmlns:xlink="http://www.w3.org/1999/xlink" content-type="dwc:verbatimCoordinates" xlink:type="simple">17.924°S, 49.19967°E</named-content>, 390 m, rainforest, 29.–30.XI.2005 (<italic>B.L. Fisher et al.</italic>); Toamasina, Parc National de Zahamena, Tetezambatana forest, near junction of Nosivola and Manakambahiny rivers, <named-content xmlns:xlink="http://www.w3.org/1999/xlink" content-type="dwc:verbatimCoordinates" xlink:type="simple">17.74298°S, 48.72936°E</named-content>, 860 m, rainforest, 19.II.2009 (<italic>B.L. Fisher et al.</italic>); Toamasina, Parc National de Zahamena, Onibe River, <named-content xmlns:xlink="http://www.w3.org/1999/xlink" content-type="dwc:verbatimCoordinates" xlink:type="simple">17.75908°S, 48.85468°E</named-content>, 780 m, rainforest, 22.II.2009 (<italic>B.L. Fisher et al.</italic>); Toliara, Parc National d’Andohahela, Col du Sedro, 3.8 km 113° ESE Mahamavo, 37.6 km 341° NNW Tolagnaro, <named-content xmlns:xlink="http://www.w3.org/1999/xlink" content-type="dwc:verbatimCoordinates" xlink:type="simple">24.76389°S, 46.75167°E</named-content>, 900 m, montane rainforest, 21.–25.I. (<italic>B.L. Fisher et al.</italic>); Toliara, Réserve Spéciale Kalambatritra, Betanana, <named-content xmlns:xlink="http://www.w3.org/1999/xlink" content-type="dwc:verbatimCoordinates" xlink:type="simple">23.4144°S, 46.459°E</named-content>, 1360 m, montane rainforest, 8.II.2010 (<italic>B.L. Fisher et al.</italic>); Toliara, Réserve Spéciale Kalambatritra, Ambinanitelo, <named-content xmlns:xlink="http://www.w3.org/1999/xlink" content-type="dwc:verbatimCoordinates" xlink:type="simple">23.4502°S, 46.45658°E</named-content>, 1325 m, montane rainforest, 11.II.2010 (<italic>B.L. Fisher et al.</italic>); Toliara, Réserve Spéciale Kalambatritra, Ampanihy, <named-content xmlns:xlink="http://www.w3.org/1999/xlink" content-type="dwc:verbatimCoordinates" xlink:type="simple">23.4635°S, 46.4631°E</named-content>, 1270 m, montane rainforest, 9.–10.II.2010 (<italic>B.L. Fisher et al.</italic>); REUNION: no locality data (<italic>G. Mayr</italic>).</p></tp:treatment-sec><tp:treatment-sec sec-type="Diagnosis"><title>Diagnosis.</title><p>The following character combination separates <italic><tp:taxon-name>Tetramorium schaufussii</tp:taxon-name></italic> from the remaining species of the <italic><tp:taxon-name>Tetramorium schaufussii</tp:taxon-name></italic> complex: head much longer than wide (CI 86–90); antennal scapes short to very short (SI 66–73); eyes moderate to large (OI 24–28); frontal carinae usually moderately well developed, slightly diverging posteriorly, and typically fading out or merging with surrounding sculpture halfway between posterior eye and posterior head margin; propodeal spines usually short, triangular to elongate-triangular (PSLI 11–18), propodeal lobes short and triangular, usually of approximately same length as propodeal spines, sometimes lobes longer, rarely much shorter than spines, but spines and lobes never strongly inclined towards each other; petiolar node in profile high rounded nodiform, around 1.6 to 1.9 times higher than long (LPeI 52–63), in dorsal view between 1.1 to 1.4 times wider than long (DPeI 112–136); propodeum without standing pilosity; petiole and postpetiole with long, standing pilosity.</p></tp:treatment-sec><tp:treatment-sec sec-type="Worker measurements"><title>Worker measurements</title><p><bold>(N=60).</bold> HL 0.59–0.76 (0.67); HW 0.51–0.68 (0.60); SL 0.36–0.50 (0.42); EL 0.14–0.19 (0.16); PH 0.26–0.35 (0.31); PW 0.38–0.50 (0.45); WL 0.70–0.93 (0.82); PSL 0.07–0.14 (0.10); PTL 0.12–0.17 (0.14); PTH 0.21–0.29 (0.25); PTW 0.15–0.20 (0.17); PPL 0.15–0.22 (0.18); PPH 0.20–0.28 (0.24); PPW 0.21–0.28 (0.25); CI 86–90 (88); SI 66–73 (71); OI 24–28 (26); DMI 52–59 (54); LMI 35–39 (37); PSLI 11–18 (15); PeNI 35–41 (39); LPeI 52–63 (57); DPeI 112–136 (124); PpNI 53–61 (56); LPpI 69–83 (75); DPpI 125–150 (137); PPI 131–153 (142).</p></tp:treatment-sec><tp:treatment-sec sec-type="Worker description"><title>Worker description.</title><p>Head much longer than wide (CI 86–90); posterior head margin weakly concave. Anterior clypeal margin with distinct median impression. Frontal carinae usually moderately well developed, slightly diverging posteriorly, and typically fading out or merging with surrounding sculpture halfway between posterior eye and posterior head margin. Antennal scrobes weak to absent, shallow and without clear and distinct posterior and ventral margins. Antennal scapes short to very short, not reaching posterior head margin (SI 66–73). Eyes moderate to large (OI 24–28). Mesosomal outline in profile flat to weakly convex, comparatively low and long (LMI 35–39), moderately marginate from lateral to dorsal mesosoma; promesonotal suture absent; metanotal groove either weakly developed or absent. Propodeal spines usually short, triangular to elongate-triangular (PSLI 11–18), propodeal lobes short and triangular, usually of approximately same length as propodeal spines, sometimes lobes longer, rarely much shorter than spines, but never strongly inclined towards each other. Petiolar node in profile high rounded nodiform, around 1.6 to 1.9 times higher than long (LPeI 52–63), anterior and posterior faces approximately parallel, usually anterodorsal and posterodorsal margins situated at about same height and equally angled, sometimes an<!--PageBreak-->terodorsal margin slightly higher, petiolar dorsum generally weakly convex, sometimes flat; node in dorsal view between 1.1 to 1.4 times wider than long (DPeI 112–136), in dorsal view pronotum between 2.4 to 2.8 times wider than petiolar node (PeNI 35–41). Postpetiole in profile globular, around 1.2 to 1.4 times higher than long (LPpI 69–83); in dorsal view between 1.2 to 1.5 times wider than long (DPpI 125–150), pronotum between 1.6 to 1.9 times wider than postpetiole (PpNI 53–61). Postpetiole in profile appearing more or less of similar volume as petiolar node, postpetiole in dorsal view around 1.3 to 1.5 times wider than petiolar node (PPI 131–153). Mandibles completely unsculptured, smooth, and shiny; clypeus longitudinally rugulose/rugose with three to six usually regularly shaped and unbroken rugulae/rugae, median ruga usually fully developed and distinct, very rarely broken, one or two lateral rugulae/rugae present on each side; cephalic dorsum between frontal carinae longitudinally rugulose/rugose with seven to ten rugae/rugulae, rugae/rugulae usually running from posterior clypeal margin to posterior head margin, often irregularly shaped, interrupted, or with cross-meshes; scrobal area partly unsculptured and merging with surrounding sculpture; lateral head reticulate-rugose to longitudinally rugose, often posteriorly mostly unsculptured. Ground sculpture on head usually well developed, moderately reticulate-punctate, especially on cephalic dorsum and scrobal area, sometimes ground sculpture much weaker, almost absent. Dorsum of mesosoma usually irregularly longitudinally rugose to reticulate-rugose, sometimes almost completely reticulate-rugose with few longitudinally rugose elements; lateral mesosoma mostly irregularly longitudinally rugose to reticulate-rugose, often lateral pronotum weaker sculptured to almost unsculptured. Ground sculpture on mesosoma variably developed, usually weakly to moderately punctate, sometimes very weak or absent. Forecoxae either unsculptured, smooth, and shining or with longitudinally rugulose or reticulate-rugose sculpture on upper half. Both waist segments and gaster fully unsculptured, smooth, and shining. Dorsum of head with several pairs of long, fine, standing hairs; mesosoma with six or more pairs on promesonotum, propodeum without standing pilosity; petiole usually with one or two and postpetiole with two to three pairs of long, standing hairs; first gastral tergite with short, moderately dense, appressed pubescence in combination with several scattered to numerous, long, standing hairs. Anterior edges of antennal scapes and dorsal (outer) surfaces of hind tibiae with appressed to decumbent hairs. Head, mesosoma, waist segments, and gaster uniformly light yellowish brown to very dark brown, almost black contrasting with lighter yellowish to light brown mandibles, antennae, and legs.</p></tp:treatment-sec><tp:treatment-sec sec-type="Distribution and biology"><title>Distribution and biology.</title><p><italic><tp:taxon-name>Tetramorium schaufussii</tp:taxon-name></italic> is broadly distributed throughout most of the humid forest zones from the southeast to the north of Madagascar (<xref ref-type="fig" rid="F66">Fig. 66</xref>). Surprisingly, <italic><tp:taxon-name>Tetramorium schaufussii</tp:taxon-name></italic> is also known from one very old collection event from the island of Reunion, but apart from that no modern collection exists from that island. Despite that we list Reunion as record for <italic><tp:taxon-name>Tetramorium schaufussii</tp:taxon-name></italic> we consider that record as problematic and highly questionable. In Madagascar <italic><tp:taxon-name>Tetramorium schaufussii</tp:taxon-name></italic> is almost always found in rainforests or montane rainforests at elevations from 210 to 1875 m, even though most of the material was collected at elevations higher than 1000 m. In addition, <italic><tp:taxon-name>Tetramorium schaufussii</tp:taxon-name></italic> seems to be an inhabitant of the leaf litter stratum.</p><!--PageBreak--></tp:treatment-sec><tp:treatment-sec sec-type="Discussion"><title>Discussion.</title><p><italic><tp:taxon-name>Tetramorium schaufussi</tp:taxon-name></italic> is the most widespread, common, and abundant species of the <italic><tp:taxon-name>Tetramorium schaufussi</tp:taxon-name></italic> complex. Also, <italic><tp:taxon-name>Tetramorium schaufussii</tp:taxon-name></italic> co-occurs with all other members of the complex throughout its range. It can be well separated from most species, but its separation from a few morphologically close forms is more challenging. Due to its larger eyes (OI 24–28) <italic><tp:taxon-name>Tetramorium schaufussii</tp:taxon-name></italic> is very unlikely to be mistaken for <italic><tp:taxon-name>Tetramorium pseudogladius</tp:taxon-name></italic> (OI 20). Additionally, its petiolar node shape, which is always broader than long (DPeI 112–136), distinguishes it from <italic><tp:taxon-name>Tetramorium nassonowii</tp:taxon-name></italic>, which has a longer than broad node (DPeI 87–98). The species <italic><tp:taxon-name>Tetramorium scutum</tp:taxon-name></italic>, despite being morphologically relatively similar, has longer propodeal spines (PSLI 22–24) and the spines and propodeal lobes are strongly inclined towards each other. <italic><tp:taxon-name>Tetramorium schaufussii</tp:taxon-name></italic> always has shorter spines (PSLI 11–18) and the spines and lobes are never strongly inclined towards each other. <italic><tp:taxon-name>Tetramorium rala</tp:taxon-name></italic> and <italic><tp:taxon-name>Tetramorium sikorae</tp:taxon-name></italic> lack long, standing pilosity on the waist segments, separating them easily from <italic><tp:taxon-name>Tetramorium schaufussii</tp:taxon-name></italic>, but is should be noted that without consideration of the pilosity on the waist segments, <italic><tp:taxon-name>Tetramorium sikorae</tp:taxon-name></italic> is generally very similar to <italic><tp:taxon-name>Tetramorium schaufussii</tp:taxon-name></italic>. The difference, however, is very constant and both are usually found in sympatry, leading us to the decision to retain them as two species. Furthermore, most of the material of <italic><tp:taxon-name>Tetramorium obiwan</tp:taxon-name></italic> also lacks pilosity on the waist segments, distinguishing it from <italic><tp:taxon-name>Tetramorium schaufussii</tp:taxon-name></italic>, and, if pilosity is present, it is reduced to one pair on the petiole or postpetiole. Additionally, <italic><tp:taxon-name>Tetramorium obiwan</tp:taxon-name></italic> possesses longer antennal scapes (SI 77–82) and is much larger (HW 0.71–0.84; WL 1.00–1.20) than <italic><tp:taxon-name>Tetramorium schaufussii</tp:taxon-name></italic> (SI 66–73; HW 0.51–0.68; WL 0.70–0.93). In <italic><tp:taxon-name>Tetramorium</tp:taxon-name></italic> body size is usually not useful and often even misleading due to high intraspecific variation in many species (<xref ref-type="bibr" rid="B19">Hita Garcia et al. 2010</xref>; <xref ref-type="bibr" rid="B21">Hita Garcia and Fisher 2012a</xref>), but in the case of these two species we can confidently separate them by size.</p><p>The three species <italic><tp:taxon-name>Tetramorium merina</tp:taxon-name></italic>, <italic><tp:taxon-name>Tetramorium monticola</tp:taxon-name></italic>, and <italic><tp:taxon-name>Tetramorium xanthogaster</tp:taxon-name></italic> are often difficult to separate from <italic><tp:taxon-name>Tetramorium schaufussii</tp:taxon-name></italic>. The most important discriminating difference between these three and <italic><tp:taxon-name>Tetramorium schaufussii</tp:taxon-name></italic> is the shape of the head. In <italic><tp:taxon-name>Tetramorium schaufussii</tp:taxon-name></italic> the head is usually much longer and thinner (CI 86–90 vs. CI 91–95 in the other three species). Additionally, in <italic><tp:taxon-name>Tetramorium schaufussii</tp:taxon-name></italic> the clypeus almost always has a very distinct and unbroken median longitudinal ruga, whereas <italic><tp:taxon-name>Tetramorium merina</tp:taxon-name></italic>, <italic><tp:taxon-name>Tetramorium monticola</tp:taxon-name></italic>, and <italic><tp:taxon-name>Tetramorium xanthogaster</tp:taxon-name></italic> normally have the median area fully unsculptured without any median ruga/rugula at all, or the median ruga/rugula is present, but then it is usually interrupted, very irregularly shaped, or only present as traces. This character has to be treated with caution however, as there are a few specimens in <italic><tp:taxon-name>Tetramorium merina</tp:taxon-name></italic>, <italic><tp:taxon-name>Tetramorium monticola</tp:taxon-name></italic>, and <italic><tp:taxon-name>Tetramorium xanthogaster</tp:taxon-name></italic>, in which the median ruga/rugula is present. The delimitations of <italic><tp:taxon-name>Tetramorium merina</tp:taxon-name></italic> and <italic><tp:taxon-name>Tetramorium schaufussii</tp:taxon-name></italic> can be difficult, but in areas where they co-occur in the Central Highlands of Madagascar they can be easily separated by body size. In that area <italic><tp:taxon-name>Tetramorium merina</tp:taxon-name></italic> is always much larger in size and has shorter propodeal spines (PSLI 7–11) than <italic><tp:taxon-name>Tetramorium schaufussii</tp:taxon-name></italic> (PSLI 11–18).</p><p>It must be pointed out that <!--PageBreak--><!--PageBreak--><italic><tp:taxon-name>Tetramorium schaufussii</tp:taxon-name></italic> is highly variable, likely the most variable species of the <italic><tp:taxon-name>Tetramorium schaufussii</tp:taxon-name></italic> complex and the whole species group. There are several important characters varying significantly throughout the distribution range that need to be addressed here. The frontal carinae are moderately well developed in most of the material, but in one series from Mt. Anjanaharibe they are reduced and much weaker. As do several other species of the group, <italic><tp:taxon-name>Tetramorium schaufussii</tp:taxon-name></italic> possesses a comparatively variable petiolar node shape. It is generally high rounded nodiform with the anterodorsal and posterodorsal margins situated at about the same height and both equally rounded or angled. However, the node is often lower and thicker, and this variation can be seen within the same series or population. Sometimes the node also has a slightly higher and more angled anterodorsal margin in comparison to the posterodorsal margin, even though only weakly so. In addition, even though mostly stable, the propodeal spines do occasionally vary. They are usually short to very short (PSLI 11–15), but some specimens from Andranomay, Binara, and Marojejy have longer spines (PSLI 16–18). Also highly variable is colouration that also contains a geographic component. Most of the material from the southeast to the central east is much darker in colour, usually dark brown to almost black. The material from the north is very variable in colour ranging from very bright yellow (Mt. Anjanaharibe) to almost black (Marojejy), but usually constant on a local scale. Parallel to the colouration, there is also geographic variation observable in the sculpture on the forecoxae. Most of the darker material has the upper part of the forecoxae distinctly sculptured, whereas in most of the brighter material the forecoxae are completely unsculptured. However, this is not always the case, and thus not used for diagnostics.</p><p>The series from Mt. Anjanaharibe mentioned above also requires some comments. The specimens are much brighter in color, smaller in size, and have much weaker frontal carinae than the rest of the <italic><tp:taxon-name>Tetramorium schaufussii</tp:taxon-name></italic> material. These are not unlikely to turn out to be a distinct species, but for the moment we keep it as a smaller, brighter geographical variation of <italic><tp:taxon-name>Tetramorium schaufussii</tp:taxon-name></italic>.</p></tp:treatment-sec><tp:treatment-sec><!--Section generated to contain objects referenced in tp:taxon-treatment.--><fig id="F42" position="float" orientation="portrait"><label>Figure 42.</label><caption><p>Mesosoma in profile. <bold>A</bold> <italic><tp:taxon-name>Tetramorium scutum</tp:taxon-name></italic> (<ext-link xmlns:xlink="http://www.w3.org/1999/xlink" ext-link-type="uri" xlink:href="http://data.antweb.org/specimen/CASENT0189116" xlink:type="simple">CASENT0189116</ext-link>)<bold>B</bold> <italic><tp:taxon-name>Tetramorium monticola</tp:taxon-name></italic> (<ext-link xmlns:xlink="http://www.w3.org/1999/xlink" ext-link-type="uri" xlink:href="http://data.antweb.org/specimen/CASENT0077172" xlink:type="simple">CASENT0077172</ext-link>) <bold>C</bold> <italic><tp:taxon-name>Tetramorium schaufussii</tp:taxon-name></italic> (<ext-link xmlns:xlink="http://www.w3.org/1999/xlink" ext-link-type="uri" xlink:href="http://data.antweb.org/specimen/CASENT0217760" xlink:type="simple">CASENT0217760</ext-link>) <bold>D</bold> <italic><tp:taxon-name>Tetramorium merina</tp:taxon-name></italic> (<ext-link xmlns:xlink="http://www.w3.org/1999/xlink" ext-link-type="uri" xlink:href="http://data.antweb.org/specimen/CASENT0437226" xlink:type="simple">CASENT0437226</ext-link>).</p></caption><graphic xmlns:xlink="http://www.w3.org/1999/xlink" xlink:href="zookeys-413-001-g042.jpg" position="float" orientation="portrait" xlink:type="simple"/></fig><fig id="F45" position="float" orientation="portrait"><label>Figure 45.</label><caption><p>Head, mesosoma, and waist segments in profile. <bold>A</bold> <italic><tp:taxon-name>Tetramorium sikorae</tp:taxon-name></italic> (<ext-link xmlns:xlink="http://www.w3.org/1999/xlink" ext-link-type="uri" xlink:href="http://data.antweb.org/specimen/CASENT0102402" xlink:type="simple">CASENT0102402</ext-link>) <bold>B</bold> <italic><tp:taxon-name>Tetramorium schaufussii</tp:taxon-name></italic> (<ext-link xmlns:xlink="http://www.w3.org/1999/xlink" ext-link-type="uri" xlink:href="http://data.antweb.org/specimen/CASENT0474409" xlink:type="simple">CASENT0474409</ext-link>) <bold>C</bold> <italic><tp:taxon-name>Tetramorium monticola</tp:taxon-name></italic> (<ext-link xmlns:xlink="http://www.w3.org/1999/xlink" ext-link-type="uri" xlink:href="http://data.antweb.org/specimen/CASENT0152401" xlink:type="simple">CASENT0152401</ext-link>) <bold>D</bold> <italic><tp:taxon-name>Tetramorium xanthogaster</tp:taxon-name></italic> (<ext-link xmlns:xlink="http://www.w3.org/1999/xlink" ext-link-type="uri" xlink:href="http://data.antweb.org/specimen/CASENT0189134" xlink:type="simple">CASENT0189134</ext-link>).</p></caption><graphic xmlns:xlink="http://www.w3.org/1999/xlink" xlink:href="zookeys-413-001-g045.jpg" position="float" orientation="portrait" xlink:type="simple"/></fig><fig id="F46" position="float" orientation="portrait"><label>Figure 46.</label><caption><p>Body in profile. <bold>A</bold> <italic><tp:taxon-name>Tetramorium xanthogaster</tp:taxon-name></italic> (<ext-link xmlns:xlink="http://www.w3.org/1999/xlink" ext-link-type="uri" xlink:href="http://data.antweb.org/specimen/CASENT0485100" xlink:type="simple">CASENT0485100</ext-link>) <bold>B</bold> <italic><tp:taxon-name>Tetramorium xanthogaster</tp:taxon-name></italic> (<ext-link xmlns:xlink="http://www.w3.org/1999/xlink" ext-link-type="uri" xlink:href="http://data.antweb.org/specimen/CASENT0189134" xlink:type="simple">CASENT0189134</ext-link>) <bold>C</bold> <italic><tp:taxon-name>Tetramorium schaufussii</tp:taxon-name></italic> (<ext-link xmlns:xlink="http://www.w3.org/1999/xlink" ext-link-type="uri" xlink:href="http://data.antweb.org/specimen/CASENT0152490" xlink:type="simple">CASENT0152490</ext-link>) <bold>D</bold> <italic><tp:taxon-name>Tetramorium merina</tp:taxon-name></italic> (<ext-link xmlns:xlink="http://www.w3.org/1999/xlink" ext-link-type="uri" xlink:href="http://data.antweb.org/specimen/CASENT0437226" xlink:type="simple">CASENT0437226</ext-link>).</p></caption><graphic xmlns:xlink="http://www.w3.org/1999/xlink" xlink:href="zookeys-413-001-g046.jpg" position="float" orientation="portrait" xlink:type="simple"/></fig><fig id="F47" position="float" orientation="portrait"><label>Figure 47.</label><caption><p>Head in full-face view. <bold>A</bold> <italic><tp:taxon-name>Tetramorium schaufussii</tp:taxon-name></italic> (<ext-link xmlns:xlink="http://www.w3.org/1999/xlink" ext-link-type="uri" xlink:href="http://data.antweb.org/specimen/CASENT0474409" xlink:type="simple">CASENT0474409</ext-link>) <bold>B</bold> <italic><tp:taxon-name>Tetramorium schaufussii</tp:taxon-name></italic> (<ext-link xmlns:xlink="http://www.w3.org/1999/xlink" ext-link-type="uri" xlink:href="http://data.antweb.org/specimen/CASENT0497951" xlink:type="simple">CASENT0497951</ext-link>) <bold>C</bold> <italic><tp:taxon-name>Tetramorium merina</tp:taxon-name></italic> (<ext-link xmlns:xlink="http://www.w3.org/1999/xlink" ext-link-type="uri" xlink:href="http://data.antweb.org/specimen/CASENT0437232" xlink:type="simple">CASENT0437232</ext-link>) <bold>D</bold> <italic><tp:taxon-name>Tetramorium monticola</tp:taxon-name></italic> (<ext-link xmlns:xlink="http://www.w3.org/1999/xlink" ext-link-type="uri" xlink:href="http://data.antweb.org/specimen/CASENT0152427" xlink:type="simple">CASENT0152427</ext-link>) <bold>E</bold> <italic><tp:taxon-name>Tetramorium xanthogaster</tp:taxon-name></italic> (<ext-link xmlns:xlink="http://www.w3.org/1999/xlink" ext-link-type="uri" xlink:href="http://data.antweb.org/specimen/CASENT0491748" xlink:type="simple">CASENT0491748</ext-link>).</p></caption><graphic xmlns:xlink="http://www.w3.org/1999/xlink" xlink:href="zookeys-413-001-g047.jpg" position="float" orientation="portrait" xlink:type="simple"/></fig><fig id="F66" position="float" orientation="portrait"><label>Figure 66.</label><caption><p>Geographic distribution maps for the species of the <italic><tp:taxon-name>Tetramorium schaufussii</tp:taxon-name></italic> species complex II and the <italic><tp:taxon-name>Tetramorium severini</tp:taxon-name></italic> species group. Star symbols represent type localities while circles represent non-type localities. Note that <italic><tp:taxon-name>Tetramorium schaufussii</tp:taxon-name></italic> is also recorded from the island of Reunion, but we omit it from the map due to questionable locality data.</p></caption><graphic xmlns:xlink="http://www.w3.org/1999/xlink" xlink:href="zookeys-413-001-g066.jpg" position="float" orientation="portrait" xlink:type="simple"/></fig></tp:treatment-sec><ref-list><ref id="B19"><mixed-citation xmlns:xlink="http://www.w3.org/1999/xlink" xlink:type="simple"><person-group><name name-style="western"><surname>Hita Garcia</surname><given-names>F</given-names></name><name name-style="western"><surname>Fischer</surname><given-names>G</given-names></name><name name-style="western"><surname>Peters</surname><given-names>MK</given-names></name></person-group> (<year>2010</year>) <article-title>Taxonomy of the <italic>Tetramorium weitzeckeri</italic> species group (Hymenoptera: Formicidae) in the Afrotropical zoogeographical region.</article-title><source>Zootaxa</source><volume>2704</volume>: <fpage>1</fpage>–<lpage>90</lpage>.</mixed-citation></ref><ref id="B21"><mixed-citation xmlns:xlink="http://www.w3.org/1999/xlink" xlink:type="simple"><person-group><name name-style="western"><surname>Hita Garcia</surname><given-names>F</given-names></name><name name-style="western"><surname>Fisher</surname><given-names>BL</given-names></name></person-group> (<year>2012a</year>) <article-title>The ant genus <italic>Tetramorium</italic> Mayr (Hymenoptera: Formicidae) in the Malagasy region—taxonomic revision of the <italic>T. kelleri</italic> and <italic>T. tortuosum</italic> species groups.</article-title><source>Zootaxa</source><volume>3592</volume>: <fpage>1</fpage>–<lpage>85</lpage>.</mixed-citation></ref></ref-list></tp:taxon-treatment>
