# Supplementary material for: The hyper-diverse ant genus Tetramorium Mayr (Hymenoptera, Formicidae) in the Malagasy region taxonomic revision of the T. naganum, T. plesiarum, T. schaufussii, and T. severini species groups
Source: Zookeys. 2014 Jun 4;(413):1–170. doi: 10.3897/zookeys.413.7172 (PMC4086027; doi:10.3897/zookeys.413.7172)
Supplement: XML Treatment for Tetramorium sikorae [file zookeys.413.7172-treatment29.xml]

<!DOCTYPE tp:taxon-treatment
  PUBLIC "-//TaxonX//DTD Taxonomic Treatment Publishing DTD v0 20100105//EN" "tax-treatment-NSO.dtd">
<tp:taxon-treatment xmlns:tp="http://www.plazi.org/taxpub"><tp:treatment-meta><mixed-citation publication-type="journal"><person-group><name><surname>Hita Garcia</surname><given-names>Francisco</given-names></name><name><surname>Fisher</surname><given-names>Brian L.</given-names></name></person-group><article-title>The hyper-diverse ant genus <italic>Tetramorium</italic> Mayr (Hymenoptera, Formicidae) in the Malagasy region taxonomic revision of the <italic>T. naganum</italic>, <italic>T. plesiarum</italic>, <italic>T. schaufussii</italic>, and <italic>T. severini</italic> species groups</article-title><source>Zookeys</source><day>4</day><month>6</month><year>2014</year><volume>2014</volume><issue>413</issue><fpage>1</fpage><lpage>170</lpage><pub-id pub-id-type="doi">10.3897/zookeys.413.7172</pub-id></mixed-citation></tp:treatment-meta><tp:nomenclature><tp:taxon-name>
                                    <tp:taxon-name-part taxon-name-part-type="genus">Tetramorium</tp:taxon-name-part>
                                    <tp:taxon-name-part taxon-name-part-type="species">sikorae</tp:taxon-name-part>
                                    <object-id xmlns:xlink="http://www.w3.org/1999/xlink" xlink:type="simple">http://species-id.net/wiki/Tetramorium_sikorae</object-id>
                                </tp:taxon-name><tp:taxon-authority>Forel, 1892</tp:taxon-authority><xref ref-type="fig" rid="F41">Figs 41D</xref><xref ref-type="fig" rid="F43">, 43C</xref><xref ref-type="fig" rid="F44">, 44B</xref><xref ref-type="fig" rid="F45">, 45A</xref><xref ref-type="fig" rid="F58">, 58</xref><xref ref-type="fig" rid="F66">, 66</xref><tp:nomenclature-citation-list><tp:nomenclature-citation><tp:taxon-name>Tetramorium (Xiphomyrmex) sikorae</tp:taxon-name><comment> Forel, 1892: 522. [Combination in <italic><tp:taxon-name>Xiphomyrmex</tp:taxon-name></italic>: <xref ref-type="bibr" rid="B12">Emery 1895</xref>: 343; in <italic><tp:taxon-name>Tetramorium</tp:taxon-name></italic>: <xref ref-type="bibr" rid="B6">Bolton 1979</xref>: 138]</comment></tp:nomenclature-citation><tp:nomenclature-citation><tp:taxon-name>Xiphomyrmex latior</tp:taxon-name><comment> Santschi, 1926: 243. [Synonymy with <italic><tp:taxon-name>Tetramorium sikorae</tp:taxon-name></italic> by <xref ref-type="bibr" rid="B6">Bolton 1979</xref>: 138; here confirmed]</comment></tp:nomenclature-citation><!--PageBreak--></tp:nomenclature-citation-list></tp:nomenclature><tp:treatment-sec sec-type="Type material"><title>Type material.</title><p>Of <italic><tp:taxon-name>Tetramorium sikorae</tp:taxon-name></italic>: <bold>lectotype [designated here</bold>], pinned worker, MADAGASCAR, Toamasina, Amparafaravantsiv, Mangoro Ufer 984, <named-content xmlns:xlink="http://www.w3.org/1999/xlink" content-type="dwc:verbatimCoordinates" xlink:type="simple">20°S, 47.08333°E</named-content> (<italic>Sikora</italic>) (MHNG: <ext-link xmlns:xlink="http://www.w3.org/1999/xlink" ext-link-type="uri" xlink:href="http://data.antweb.org/specimen/CASENT0101260" xlink:type="simple">CASENT0101260</ext-link>) [examined]. <bold>Paralectotypes [designated here</bold>], three pinned workers with same data as holotype (MHNG: <ext-link xmlns:xlink="http://www.w3.org/1999/xlink" ext-link-type="uri" xlink:href="http://data.antweb.org/specimen/CASENT0101259" xlink:type="simple">CASENT0101259</ext-link>; <ext-link xmlns:xlink="http://www.w3.org/1999/xlink" ext-link-type="uri" xlink:href="http://data.antweb.org/specimen/CASENT0101898" xlink:type="simple">CASENT0101898</ext-link>) [examined]. Of <italic><tp:taxon-name>Tetramorium latior</tp:taxon-name></italic>: <bold>syntypes</bold>, six pinned workers, MADAGASCAR, Fianarantsoa, <named-content xmlns:xlink="http://www.w3.org/1999/xlink" content-type="dwc:verbatimCoordinates" xlink:type="simple">21.45°S, 47.083333°E</named-content> (<italic>Descarpentries</italic>) (NHMB: <ext-link xmlns:xlink="http://www.w3.org/1999/xlink" ext-link-type="uri" xlink:href="http://data.antweb.org/specimen/CASENT0101140" xlink:type="simple">CASENT0101140</ext-link>; <ext-link xmlns:xlink="http://www.w3.org/1999/xlink" ext-link-type="uri" xlink:href="http://data.antweb.org/specimen/CASENT0101141" xlink:type="simple">CASENT0101141</ext-link>; <ext-link xmlns:xlink="http://www.w3.org/1999/xlink" ext-link-type="uri" xlink:href="http://data.antweb.org/specimen/CASENT0101142" xlink:type="simple">CASENT0101142</ext-link>; <ext-link xmlns:xlink="http://www.w3.org/1999/xlink" ext-link-type="uri" xlink:href="http://data.antweb.org/specimen/CASENT0101143" xlink:type="simple">CASENT0101143</ext-link>; <ext-link xmlns:xlink="http://www.w3.org/1999/xlink" ext-link-type="uri" xlink:href="http://data.antweb.org/specimen/CASENT0101144" xlink:type="simple">CASENT0101144</ext-link>) [examined].</p><p>[Note: the GPS data of both type localities was not provided by either locality labels or the original descriptions. The GPS data presented above is based on our own geo-referencing of the locality Amparafara, which is close to the Mangoro River, and the city Fianarantsoa. The data for both locliaties should be considered as approximations and not the exact positions of the type localities.]</p><fig id="F58" position="float" orientation="portrait"><label>Figure 58.</label><caption><p><italic><tp:taxon-name>Tetramorium sikorae</tp:taxon-name></italic> syntype worker of junior synonym <italic><tp:taxon-name>Tetramorium latior</tp:taxon-name></italic> (<ext-link xmlns:xlink="http://www.w3.org/1999/xlink" ext-link-type="uri" xlink:href="http://data.antweb.org/specimen/CASENT0101141" xlink:type="simple">CASENT0101141</ext-link>). <bold>A</bold> Body in profile <bold>B</bold> Body in dorsal view <bold>C</bold> Head in full-face view.</p></caption><graphic xmlns:xlink="http://www.w3.org/1999/xlink" xlink:href="zookeys-413-001-g058.jpg" position="float" orientation="portrait" xlink:type="simple"/></fig></tp:treatment-sec><tp:treatment-sec sec-type="Non-type material"><title>Non-type material.</title><p>MADAGASCAR: no locality, 1.II.1977 (<italic>W.L. &amp; D.E. Brown</italic>); Antsiranana, Forêt Ambanitaza, 26.1 km 347° Antalaha, <named-content xmlns:xlink="http://www.w3.org/1999/xlink" content-type="dwc:verbatimCoordinates" xlink:type="simple">14.67933°S, 50.18367°E</named-content>, 240 m, rainforest, 27.XI.2004 (<italic>B.L. Fisher</italic>); Antsiranana, Res. d’ Anjanaharibe-Sud, 17 km W Andapa, <named-content xmlns:xlink="http://www.w3.org/1999/xlink" content-type="dwc:verbatimCoordinates" xlink:type="simple">14.75775°S, 49.51019°E</named-content>, 875 m, primary rainforest, 7.XI.1994 (<italic>G.D. Alpert</italic>); Antsiranana, Forêt de Binara, 9.4 km 235° SW Daraina, <named-content xmlns:xlink="http://www.w3.org/1999/xlink" content-type="dwc:verbatimCoordinates" xlink:type="simple">13.26333°S, 49.6°E</named-content>, 1100 m, montane rainforest, 6.XII.2003 (<italic>B.L. Fisher</italic>); Antsiranana, Parc National de Marojejy, Manantenina River, 28.0 km 38° NE Andapa, 8.2 km 333° NNW Manantenina, <named-content xmlns:xlink="http://www.w3.org/1999/xlink" content-type="dwc:verbatimCoordinates" xlink:type="simple">14.43667°S, 49.775°E</named-content>, 450 m, rainforest, 12.–15.XI.2003 (<italic>B.L. Fisher et al.</italic>); Antsiranana, Parc National de Marojejy, Manantenina River, 27.6 km 35° NE Andapa, 9.6 km 327° NNW Manantenina, <named-content xmlns:xlink="http://www.w3.org/1999/xlink" content-type="dwc:verbatimCoordinates" xlink:type="simple">14.435°S, 49.76°E</named-content>, 775 m, rainforest, 16.XI.2003 (<italic>B.L. Fisher</italic>); Fianarantsoa, 2 km W Andrambovato, along river Tatamaly, <named-content xmlns:xlink="http://www.w3.org/1999/xlink" content-type="dwc:verbatimCoordinates" xlink:type="simple">21.51167°S, 47.41°E</named-content>, 1075 m, cultivated land (tavy), recent one- to two-year-old tavy, 3.–5.VI.2005 (<italic>B.L. Fisher et al.</italic>); Toamasina, Corridor Forestier Analamay-Mantadia, Ambatoharanana, <named-content xmlns:xlink="http://www.w3.org/1999/xlink" content-type="dwc:verbatimCoordinates" xlink:type="simple">18.80388°S, 48.40506°E</named-content>, 1013 m, rainforest, 12.–19.XII.2012 (<italic>B.L. Fisher et al.</italic>); Toamasina, Parc National d´ Andasibe-Mantadia, Forêt de Mantadia, 25.7 km 248° Moramanga, <named-content xmlns:xlink="http://www.w3.org/1999/xlink" content-type="dwc:verbatimCoordinates" xlink:type="simple">18.81402°S, 48.43028°E</named-content>, 1040 m, rainforest, 13.VII.2006 (<italic>F.N. Raharimalala &amp; B. Blaimer</italic>); Toamasina, Ankerana, <named-content xmlns:xlink="http://www.w3.org/1999/xlink" content-type="dwc:verbatimCoordinates" xlink:type="simple">18.4061°S, 48.82029°E</named-content>, 725 m, rainforest, 20.I.2012 (<italic>B.L. Fisher et al.</italic>); Toamasina, Morarano-Chrome, 25 km W, forest, 15.VI.1991 (<italic>A. Pauly</italic>); Toamasina, Torotorofotsy, <named-content xmlns:xlink="http://www.w3.org/1999/xlink" content-type="dwc:verbatimCoordinates" xlink:type="simple">18.87082°S, 48.34737°E</named-content>, 1070 m, montane rainforest, marsh edge, 27.III.2004 (<italic>Malagasy ant team</italic>); Toliara, Réserve Spéciale d’Ambohijanahary, Forêt d’Ankazotsihitafototra, 35.2 km 312° NW Ambaravaranala, <named-content xmlns:xlink="http://www.w3.org/1999/xlink" content-type="dwc:verbatimCoordinates" xlink:type="simple">18.26667°S, 45.40667°E</named-content>, 1050 m, montane rainforest, 13.–17.III.2003 (<italic>B.L. Fisher et al.</italic>).</p></tp:treatment-sec><tp:treatment-sec sec-type="Diagnosis"><title>Diagnosis.</title><p>The following character combination distinguishes <!--PageBreak--><italic><tp:taxon-name>Tetramorium sikorae</tp:taxon-name></italic> from the remainder of the <italic><tp:taxon-name>Tetramorium schaufussii</tp:taxon-name></italic> species complex: smaller species (HW 0.53–0.61; WL 0.70–0.82); head much longer than wide (CI 86–89); antennal scapes short (SI 70–74); eyes relatively large (OI 26–28); frontal carinae moderately developed, slightly diverging posteriorly, becoming weaker halfway between posterior eye margin and posterior head margin, ending at or shortly before posterior head margin; propodeal spines reduced to short, triangular teeth (PSLI 11–14), propodeal lobes short, triangular, and usually blunt, approximately of same size as propodeal teeth, and in profile teeth and lobes not strongly inclined towards each other; petiolar node high rounded nodiform, in profile around 1.7 to 1.9 times higher than long (LPeI 53–59), in dorsal view around 1.2 to 1.3 times wider than long (DPeI 120–133); dorsum of mesosoma usually with two, sometimes four, pairs of long, standing hairs on promesonotum; propodeum and waist segments without any long, standing pilosity.</p></tp:treatment-sec><tp:treatment-sec sec-type="Worker measurements"><title>Worker measurements</title><p><bold>(N=15).</bold> HL 0.60–0.69 (0.62); HW 0.53–0.61 (0.55); SL 0.38–0.43 (0.39); EL 0.14–0.16 (0.15); PH 0.26–0.31 (0.28); PW 0.39–0.47 (0.42); WL 0.70–0.82 (0.74); PSL 0.07–0.09 (0.08); PTL 0.12–0.15 (0.13); PTH 0.21–0.26 (0.23); PTW 0.16–0.19 (0.17); PPL 0.14–0.17 (0.16); PPH 0.21–0.25 (0.23); PPW 0.21–0.26 (0.23); CI 86–89 (88); SI 70–74 (72); OI 26–28 (27); DMI 53–63 (57); LMI 36–39 (38); PSLI 11–14 (12); PeNI 38–43 (40); LPeI 53–59 (57); DPeI 120–133 (129); PpNI 51–58 (55); LPpI 67–72 (69); DPpI 142–157 (149); PPI 131–144 (137).</p></tp:treatment-sec><tp:treatment-sec sec-type="Worker description"><title>Worker description.</title><p>Head much longer than wide (CI 86–89); in full-face view posterior head margin weakly to moderately concave. Anterior clypeal margin with distinct median impression. Frontal carinae moderately developed, slightly diverging posteriorly, becoming weaker halfway between posterior eye margin and posterior head margin, ending at or shortly before posterior head margin. Antennal scrobes weak to absent, shallow and without clear and distinct posterior and ventral margins. Antennal scapes short, not reaching posterior head margin (SI 70–74). Eyes relatively large (OI 26–28). Mesosomal outline in profile flat to weakly convex, comparatively low and long (LMI 36–39), moderately marginate from lateral to dorsal mesosoma; promesonotal suture absent; metanotal groove weak or absent. Propodeal spines reduced to short, triangular, and usually blunt, rarely acute, teeth (PSLI 11–14); propodeal lobes short, triangular, and usually blunt, approximately of same size as propodeal teeth, in profile teeth and lobes not strongly inclined towards each other. Petiolar node in profile high rounded nodiform, around 1.7 to 1.9 times higher than long (LPeI 53–59), anterior and posterior faces approximately parallel, usually anterodorsal and posterodorsal margins situated at about same height and equally rounded, petiolar dorsum weakly to moderately convex; node in dorsal view around 1.2 to 1.3 times wider than long (DPeI 120–133), in dorsal view pronotum between 2.3 to 2.6 times wider than petiolar node (PeNI 38–43). Postpetiole in profile subglobular, around 1.4 to 1.5 times higher than long (LPpI 67–72); in dorsal view around 1.4 to 1.6 times wider than long (DPpI 142–157), pronotum between 1.7 to 2.0 times wider than postpetiole (PpNI 51–58). Postpetiole in profile usually appearing less voluminous than petiolar node, postpetiole in dorsal view around 1.3 to 1.4 times wider than petiolar node (PPI 131–144). Mandibles completely unsculptured, smooth, and shiny; clypeus longitudinally rugulose with three to seven rugulae, median rugula always present and usually fully developed, one or two mostly entire, rarely broken, lateral rugulae present on each side; cephalic dorsum between frontal carinae irregularly longitudinally rugulose with <!--PageBreak-->six to ten rugulae, rugulae usually running from posterior clypeal margin to posterior head margin, but mostly irregularly shaped, meandering, interrupted or with cross-meshes; scrobal area mostly unsculptured; lateral head reticulate-rugulose to longitudinally rugulose, posteriorly often partly unsculptured; ground sculpture on head weakly to moderately punctate. Dorsum and sides of mesosoma irregularly longitudinally rugulose to reticulate-rugulose, sometimes in parts only very weakly sculptured and relatively smooth; ground sculpture on mesosoma weak to absent. Forecoxae, both waist segments, and gaster fully unsculptured, smooth, and shining. Dorsum of head with numerous pairs of long, fine, standing hairs; dorsal promesonotum usually with two pairs, rarely three or four; propodeum and waist segments without long, standing pilosity; first gastral tergite with short, moderately dense, appressed pubescence in combination with several scattered, long, standing hairs. Anterior edges of antennal scapes and dorsal (outer) surfaces of hind tibiae with appressed to decumbent hairs. Head, mesosoma, waist segments and gaster uniformly orange brown contrasting with yellowish to light brown mandibles, antennae, and legs.</p></tp:treatment-sec><tp:treatment-sec sec-type="Distribution and biology"><title>Distribution and biology.</title><p><italic><tp:taxon-name>Tetramorium sikorae</tp:taxon-name></italic> is widely distributed in Madagascar from Andrambovato in Fianarantsoa in the southeast to Binara in the north, and is also found in the isolated montane forest Ambohijanahary in western Madagascar (<xref ref-type="fig" rid="F66">Fig. 66</xref>). Its main distribution is centered in central-eastern Madagascar in the area from Torotorofotsy and Andasibe-Mantadia north to Betampona and Zahamena. <italic><tp:taxon-name>Tetramorium sikorae</tp:taxon-name></italic> clearly prefers montane rainforests, rarely lowland rainforests, and the elevational range of 240 m to 1100 m must be taken with caution since it is predominantly found at the higher range limit. Also, <italic><tp:taxon-name>Tetramorium sikorae</tp:taxon-name></italic> seems to be a leaf litter inhabitant.</p></tp:treatment-sec><tp:treatment-sec sec-type="Discussion"><title>Discussion.</title><p><italic><tp:taxon-name>Tetramorium sikorae</tp:taxon-name></italic> is easily identifiable within the <italic><tp:taxon-name>Tetramorium schaufussii</tp:taxon-name></italic> species complex. The character that best separates it from most species is the lack of long, standing pilosity on the waist segments since such pilosity is present in <italic><tp:taxon-name>Tetramorium merina</tp:taxon-name></italic>, <italic><tp:taxon-name>Tetramorium monticola</tp:taxon-name></italic>, <italic><tp:taxon-name>Tetramorium nassonowii</tp:taxon-name></italic>, <italic><tp:taxon-name>Tetramorium pseudogladius</tp:taxon-name></italic>, <italic><tp:taxon-name>Tetramorium schaufussii</tp:taxon-name></italic>, <italic><tp:taxon-name>Tetramorium scutum</tp:taxon-name></italic>, and <italic><tp:taxon-name>Tetramorium xanthogaster</tp:taxon-name></italic>. Only <italic><tp:taxon-name>Tetramorium rala</tp:taxon-name></italic> and <italic><tp:taxon-name>Tetramorium obiwan</tp:taxon-name></italic> share the lack of pilosity on the waist segments, and sometimes pilosity is present in the latter species. However, <italic><tp:taxon-name>Tetramorium sikorae</tp:taxon-name></italic> is unlikely to be confused with <italic><tp:taxon-name>Tetramorium obiwan</tp:taxon-name></italic> for several reasons. First, the latter species is much larger in body size (HW 0.71–0.84; WL 1.00–1.20) than <italic><tp:taxon-name>Tetramorium sikorae</tp:taxon-name></italic> (HW 0.53–0.61; WL 0.70–0.82). Second, <italic><tp:taxon-name>Tetramorium obiwan</tp:taxon-name></italic> has longer antennal scapes (SI 77 -82) than <italic><tp:taxon-name>Tetramorium sikorae</tp:taxon-name></italic> (SI 70–74). Third, both species appear to live in different microhabitats with <italic><tp:taxon-name>Tetramorium obiwan</tp:taxon-name></italic> in the lower vegetation and <italic><tp:taxon-name>Tetramorium sikorae</tp:taxon-name></italic> in leaf litter. Beyond the differing pilosity on the waist segments, <italic><tp:taxon-name>Tetramorium sikorae</tp:taxon-name></italic> is morphologically very close to <italic><tp:taxon-name>Tetramorium schaufussii</tp:taxon-name></italic>. Since the presence or absence of this pilosity seems fairly stable at species levelwe retain these as separate species. <italic><tp:taxon-name>Tetramorium sikorae</tp:taxon-name></italic> is also relatively similar to <italic><tp:taxon-name>Tetramorium cognatum</tp:taxon-name></italic> in the <italic><tp:taxon-name>Tetramorium cognatum</tp:taxon-name></italic> complex, but apart from the gastral pilosity diagnostic for the species complexes, both species also differ in antennal scape length.</p><p>Currently, there seems to be no obvious intraspecific variation in <italic><tp:taxon-name>Tetramorium sikorae</tp:taxon-name></italic>.</p><!--PageBreak--></tp:treatment-sec><tp:treatment-sec><!--Section generated to contain objects referenced in tp:taxon-treatment.--><fig id="F41" position="float" orientation="portrait"><label>Figure 41.</label><caption><p>Head in profile. <bold>A</bold> <italic><tp:taxon-name>Tetramorium pseudogladius</tp:taxon-name></italic> (<ext-link xmlns:xlink="http://www.w3.org/1999/xlink" ext-link-type="uri" xlink:href="http://data.antweb.org/specimen/CASENT0153605" xlink:type="simple">CASENT0153605</ext-link>) <bold>B</bold> <italic><tp:taxon-name>Tetramorium scutum</tp:taxon-name></italic> (<ext-link xmlns:xlink="http://www.w3.org/1999/xlink" ext-link-type="uri" xlink:href="http://data.antweb.org/specimen/CASENT0189116" xlink:type="simple">CASENT0189116</ext-link>) <bold>C</bold> <italic><tp:taxon-name>Tetramorium xanthogaster</tp:taxon-name></italic> (<ext-link xmlns:xlink="http://www.w3.org/1999/xlink" ext-link-type="uri" xlink:href="http://data.antweb.org/specimen/CASENT0189134" xlink:type="simple">CASENT0189134</ext-link>) <bold>D</bold> <italic><tp:taxon-name>Tetramorium sikorae</tp:taxon-name></italic> (<ext-link xmlns:xlink="http://www.w3.org/1999/xlink" ext-link-type="uri" xlink:href="http://data.antweb.org/specimen/CASENT0102402" xlink:type="simple">CASENT0102402</ext-link>).</p></caption><graphic xmlns:xlink="http://www.w3.org/1999/xlink" xlink:href="zookeys-413-001-g041.jpg" position="float" orientation="portrait" xlink:type="simple"/></fig><fig id="F43" position="float" orientation="portrait"><label>Figure 43.</label><caption><p>Head, mesosoma, and petiole in profile. <bold>A</bold> <italic><tp:taxon-name>Tetramorium rala</tp:taxon-name></italic> (<ext-link xmlns:xlink="http://www.w3.org/1999/xlink" ext-link-type="uri" xlink:href="http://data.antweb.org/specimen/CASENT0162115" xlink:type="simple">CASENT0162115</ext-link>) <bold>B</bold> <italic><tp:taxon-name>Tetramorium obiwan</tp:taxon-name></italic> (<ext-link xmlns:xlink="http://www.w3.org/1999/xlink" ext-link-type="uri" xlink:href="http://data.antweb.org/specimen/CASENT0447245" xlink:type="simple">CASENT0447245</ext-link>) <bold>C</bold> <italic><tp:taxon-name>Tetramorium sikorae</tp:taxon-name></italic> (<ext-link xmlns:xlink="http://www.w3.org/1999/xlink" ext-link-type="uri" xlink:href="http://data.antweb.org/specimen/CASENT0051946" xlink:type="simple">CASENT0051946</ext-link>) <bold>D</bold> <italic><tp:taxon-name>Tetramorium xanthogaster</tp:taxon-name></italic> (<ext-link xmlns:xlink="http://www.w3.org/1999/xlink" ext-link-type="uri" xlink:href="http://data.antweb.org/specimen/CASENT0006330" xlink:type="simple">CASENT0006330</ext-link>).</p></caption><graphic xmlns:xlink="http://www.w3.org/1999/xlink" xlink:href="zookeys-413-001-g043.jpg" position="float" orientation="portrait" xlink:type="simple"/></fig><fig id="F44" position="float" orientation="portrait"><label>Figure 44.</label><caption><p>Head, mesosoma, and waist segments in profile. <bold>A</bold> <italic><tp:taxon-name>Tetramorium obiwan</tp:taxon-name></italic> (<ext-link xmlns:xlink="http://www.w3.org/1999/xlink" ext-link-type="uri" xlink:href="http://data.antweb.org/specimen/CASENT0447245" xlink:type="simple">CASENT0447245</ext-link>) <bold>B</bold> <italic><tp:taxon-name>Tetramorium sikorae</tp:taxon-name></italic> (<ext-link xmlns:xlink="http://www.w3.org/1999/xlink" ext-link-type="uri" xlink:href="http://data.antweb.org/specimen/CASENT0102402" xlink:type="simple">CASENT0102402</ext-link>) <bold>C</bold> <italic><tp:taxon-name>Tetramorium monticola</tp:taxon-name></italic> (<ext-link xmlns:xlink="http://www.w3.org/1999/xlink" ext-link-type="uri" xlink:href="http://data.antweb.org/specimen/CASENT0152401" xlink:type="simple">CASENT0152401</ext-link>) <bold>D</bold> <italic><tp:taxon-name>Tetramorium merina</tp:taxon-name></italic> (<ext-link xmlns:xlink="http://www.w3.org/1999/xlink" ext-link-type="uri" xlink:href="http://data.antweb.org/specimen/CASENT0437226" xlink:type="simple">CASENT0437226</ext-link>).</p></caption><graphic xmlns:xlink="http://www.w3.org/1999/xlink" xlink:href="zookeys-413-001-g044.jpg" position="float" orientation="portrait" xlink:type="simple"/></fig><fig id="F45" position="float" orientation="portrait"><label>Figure 45.</label><caption><p>Head, mesosoma, and waist segments in profile. <bold>A</bold> <italic><tp:taxon-name>Tetramorium sikorae</tp:taxon-name></italic> (<ext-link xmlns:xlink="http://www.w3.org/1999/xlink" ext-link-type="uri" xlink:href="http://data.antweb.org/specimen/CASENT0102402" xlink:type="simple">CASENT0102402</ext-link>) <bold>B</bold> <italic><tp:taxon-name>Tetramorium schaufussii</tp:taxon-name></italic> (<ext-link xmlns:xlink="http://www.w3.org/1999/xlink" ext-link-type="uri" xlink:href="http://data.antweb.org/specimen/CASENT0474409" xlink:type="simple">CASENT0474409</ext-link>) <bold>C</bold> <italic><tp:taxon-name>Tetramorium monticola</tp:taxon-name></italic> (<ext-link xmlns:xlink="http://www.w3.org/1999/xlink" ext-link-type="uri" xlink:href="http://data.antweb.org/specimen/CASENT0152401" xlink:type="simple">CASENT0152401</ext-link>) <bold>D</bold> <italic><tp:taxon-name>Tetramorium xanthogaster</tp:taxon-name></italic> (<ext-link xmlns:xlink="http://www.w3.org/1999/xlink" ext-link-type="uri" xlink:href="http://data.antweb.org/specimen/CASENT0189134" xlink:type="simple">CASENT0189134</ext-link>).</p></caption><graphic xmlns:xlink="http://www.w3.org/1999/xlink" xlink:href="zookeys-413-001-g045.jpg" position="float" orientation="portrait" xlink:type="simple"/></fig><fig id="F66" position="float" orientation="portrait"><label>Figure 66.</label><caption><p>Geographic distribution maps for the species of the <italic><tp:taxon-name>Tetramorium schaufussii</tp:taxon-name></italic> species complex II and the <italic><tp:taxon-name>Tetramorium severini</tp:taxon-name></italic> species group. Star symbols represent type localities while circles represent non-type localities. Note that <italic><tp:taxon-name>Tetramorium schaufussii</tp:taxon-name></italic> is also recorded from the island of Reunion, but we omit it from the map due to questionable locality data.</p></caption><graphic xmlns:xlink="http://www.w3.org/1999/xlink" xlink:href="zookeys-413-001-g066.jpg" position="float" orientation="portrait" xlink:type="simple"/></fig></tp:treatment-sec><ref-list><ref id="B12"><mixed-citation xmlns:xlink="http://www.w3.org/1999/xlink" xlink:type="simple"><person-group><name name-style="western"><surname>Emery</surname><given-names>C</given-names></name></person-group> (<year>1895</year>) <article-title>Mission scientifique de M. Ch. Alluaud dans le territoire de Diego-Suarez (Madagascar-Nord). (Avril-août 1893).</article-title><source>Annales de la Société entomologique de Belgique</source><volume>39</volume>: <fpage>336</fpage>–<lpage>345</lpage>.</mixed-citation></ref><ref id="B6"><mixed-citation xmlns:xlink="http://www.w3.org/1999/xlink" xlink:type="simple"><person-group><name name-style="western"><surname>Bolton</surname><given-names>B</given-names></name></person-group> (<year>1979</year>) <article-title>The ant tribe Tetramoriini (Hymenoptera: Formicidae). The genus <italic>Tetramorium</italic> Mayr in the Malagasy region and in the New World.</article-title><source>Bulletin of the British Museum (Natural History) Entomology</source><volume>38</volume>: <fpage>129</fpage>–<lpage>181</lpage>.</mixed-citation></ref></ref-list></tp:taxon-treatment>
