# Supplementary material for: The hyper-diverse ant genus Tetramorium Mayr (Hymenoptera, Formicidae) in the Malagasy region taxonomic revision of the T. naganum, T. plesiarum, T. schaufussii, and T. severini species groups
Source: Zookeys. 2014 Jun 4;(413):1–170. doi: 10.3897/zookeys.413.7172 (PMC4086027; doi:10.3897/zookeys.413.7172)
Supplement: XML Treatment for Tetramorium xanthogaster [file zookeys.413.7172-treatment30.xml]

<!DOCTYPE tp:taxon-treatment
  PUBLIC "-//TaxonX//DTD Taxonomic Treatment Publishing DTD v0 20100105//EN" "tax-treatment-NSO.dtd">
<tp:taxon-treatment xmlns:tp="http://www.plazi.org/taxpub"><tp:treatment-meta><mixed-citation publication-type="journal"><person-group><name><surname>Hita Garcia</surname><given-names>Francisco</given-names></name><name><surname>Fisher</surname><given-names>Brian L.</given-names></name></person-group><article-title>The hyper-diverse ant genus <italic>Tetramorium</italic> Mayr (Hymenoptera, Formicidae) in the Malagasy region taxonomic revision of the <italic>T. naganum</italic>, <italic>T. plesiarum</italic>, <italic>T. schaufussii</italic>, and <italic>T. severini</italic> species groups</article-title><source>Zookeys</source><day>4</day><month>6</month><year>2014</year><volume>2014</volume><issue>413</issue><fpage>1</fpage><lpage>170</lpage><pub-id pub-id-type="doi">10.3897/zookeys.413.7172</pub-id></mixed-citation></tp:treatment-meta><tp:nomenclature><tp:taxon-name>
                                    <tp:taxon-name-part taxon-name-part-type="genus">Tetramorium</tp:taxon-name-part>
                                    <tp:taxon-name-part taxon-name-part-type="species">xanthogaster</tp:taxon-name-part>
                                    <object-id xmlns:xlink="http://www.w3.org/1999/xlink" xlink:type="simple">http://species-id.net/wiki/Tetramorium_xanthogaster</object-id>
                                </tp:taxon-name><tp:taxon-authority>Santschi, 1911</tp:taxon-authority><xref ref-type="fig" rid="F40">Figs 40C</xref><xref ref-type="fig" rid="F41">, 41C</xref><xref ref-type="fig" rid="F43">, 43D</xref><xref ref-type="fig" rid="F45">, 45D</xref><xref ref-type="fig" rid="F46">, 46A</xref><xref ref-type="fig" rid="F46">, 46B</xref><xref ref-type="fig" rid="F47">, 47E</xref><xref ref-type="fig" rid="F48">, 48D</xref><xref ref-type="fig" rid="F49">, 49A</xref><xref ref-type="fig" rid="F59">, 59</xref><xref ref-type="fig" rid="F66">, 66</xref><tp:nomenclature-citation-list><tp:nomenclature-citation><tp:taxon-name>Tetramorium (Xyphomyrmex) sikorae</tp:taxon-name><comment> var. <italic>xanthogaster</italic> Santschi, 1911: 124. [Original spelling of <italic><tp:taxon-name>Tetramorium xantogaster</tp:taxon-name></italic> justifiably emended to <italic><tp:taxon-name>Tetramorium xanthogaster</tp:taxon-name></italic> by <xref ref-type="bibr" rid="B29">Wheeler 1922</xref>: 1032] [Raised to species by <xref ref-type="bibr" rid="B6">Bolton 1979</xref>: 139]</comment></tp:nomenclature-citation><!--PageBreak--></tp:nomenclature-citation-list></tp:nomenclature><tp:treatment-sec sec-type="Type material"><title>Type material.</title><p><bold>Holotype</bold>, pinned worker, MADAGASCAR (<italic>M.J. de Gaulle</italic>) (NHMB: <ext-link xmlns:xlink="http://www.w3.org/1999/xlink" ext-link-type="uri" xlink:href="http://data.antweb.org/specimen/CASENT0101146" xlink:type="simple">CASENT0101146</ext-link>) [examined].</p><fig id="F59" position="float" orientation="portrait"><label>Figure 59.</label><caption><p><italic><tp:taxon-name>Tetramorium xanthogaster</tp:taxon-name></italic> holotype worker (<ext-link xmlns:xlink="http://www.w3.org/1999/xlink" ext-link-type="uri" xlink:href="http://data.antweb.org/specimen/CASENT0101146" xlink:type="simple">CASENT0101146</ext-link>). <bold>A</bold> Body in profile <bold>B</bold> Body in dorsal view <bold>C</bold> Head in full-face view.</p></caption><graphic xmlns:xlink="http://www.w3.org/1999/xlink" xlink:href="zookeys-413-001-g059.jpg" position="float" orientation="portrait" xlink:type="simple"/></fig></tp:treatment-sec><tp:treatment-sec sec-type="Non-type material"><title>Non-type material.</title><p>MADAGASCAR: Antananarivo, Réserve Spéciale d’Ambohitantely, Forêt d Ambohitantely, 20.9 km 72° NE Ankazobe, <named-content xmlns:xlink="http://www.w3.org/1999/xlink" content-type="dwc:verbatimCoordinates" xlink:type="simple">18.22528°S, 47.28683°E</named-content>, 1410 m, montane rainforest, 17.–22.IV.2001 (<italic>B.L. Fisher et al.</italic>); Antananarivo, Ankokoy Forest, 3 km E Ibity, <named-content xmlns:xlink="http://www.w3.org/1999/xlink" content-type="dwc:verbatimCoordinates" xlink:type="simple">20.0675°S, 46.9995°E</named-content>, 1700 m, <italic><tp:taxon-name>Uapaca</tp:taxon-name></italic> forest, 4.–14.XI.2008 (<italic>M.E. Irwin &amp; Rin’ha</italic>); Antsiranana, Parc National Montagne d’Ambre, 3.6 km 235° SW Joffreville, <named-content xmlns:xlink="http://www.w3.org/1999/xlink" content-type="dwc:verbatimCoordinates" xlink:type="simple">12.53444°S, 49.1795°E</named-content>, 925 m, montane rainforest, 20.–26.I.2001 (<italic>B.L. Fisher et al.</italic>); Antsiranana, Parc National Montagne d’Ambre [1st campsite], <named-content xmlns:xlink="http://www.w3.org/1999/xlink" content-type="dwc:verbatimCoordinates" xlink:type="simple">12.51444°S, 49.18139°E</named-content>, 960 m, rainforest, 21.–26.I.2001 (<italic>M.E. Irwin et al.</italic>); Antsiranana, Parc National Montagne d’Ambre, 12.2 km 211° SSW Joffreville, <named-content xmlns:xlink="http://www.w3.org/1999/xlink" content-type="dwc:verbatimCoordinates" xlink:type="simple">12.59639°S, 49.1595°E</named-content>, 1300 m, montane rainforest, 2.–7.II.2001 (<italic>B.L. Fisher et al.</italic>); Antsiranana, Parc National Montagne d’Ambre, <named-content xmlns:xlink="http://www.w3.org/1999/xlink" content-type="dwc:verbatimCoordinates" xlink:type="simple">12.52306°S, 49.17901°E</named-content>, 1100 m, montane rainforest, 11.III.2011 (<italic>B.L. Fisher et al.</italic>); Antsiranana, Forêt de Binara, 9.4 km 235° SW Daraina, <named-content xmlns:xlink="http://www.w3.org/1999/xlink" content-type="dwc:verbatimCoordinates" xlink:type="simple">13.26333°S, 49.6°E</named-content>, 1100 m, montane rainforest, 5.XII.2003 (<italic>B.L. Fisher</italic>); Antsiranana, Galoko chain, Mont Galoko, <named-content xmlns:xlink="http://www.w3.org/1999/xlink" content-type="dwc:verbatimCoordinates" xlink:type="simple">13.59358°S, 48.73157°E</named-content>, 1100 m, montane forest, 22.II.2013 (<italic>B.L. Fisher et al.</italic>); Antsiranana, 7 km N Joffreville [camp 2 of Fisher], <named-content xmlns:xlink="http://www.w3.org/1999/xlink" content-type="dwc:verbatimCoordinates" xlink:type="simple">12.33333°S, 49.25°E</named-content>, 360 m, dry forest, 13.–16.V.2001 (<italic>R. Harin’Hala</italic>); Antsiranana, R.S. Manongarivo, 14.5 km 220° SW Antanambao, <named-content xmlns:xlink="http://www.w3.org/1999/xlink" content-type="dwc:verbatimCoordinates" xlink:type="simple">13.99833°S, 48.42833°E</named-content>, 1175 m, montane rainforest, 21.X.1998 (<italic>B.L. Fisher</italic>); Antsiranana, R.S. Manongarivo 17.3 km 218° SW Antanambao, <named-content xmlns:xlink="http://www.w3.org/1999/xlink" content-type="dwc:verbatimCoordinates" xlink:type="simple">14.02167°S, 48.41833°E</named-content>, 1580 m, montane rainforest, 27.X.1998 (<italic>B.L. Fisher</italic>); Antsiranana, Parc National de Marojejy, Manantenina River, 28.0 km 38° NE Andapa, 8.2 km 333° NNW Manantenina, <named-content xmlns:xlink="http://www.w3.org/1999/xlink" content-type="dwc:verbatimCoordinates" xlink:type="simple">14.43667°S, 49.775°E</named-content>, 450 m, rainforest, 12.–15.XI.2003 (<italic>B.L. Fisher et al.</italic>); Mahajanga, Réserve Spéciale Marotandrano, Marotandrano 48.3 km S Mandritsara, <named-content xmlns:xlink="http://www.w3.org/1999/xlink" content-type="dwc:verbatimCoordinates" xlink:type="simple">16.28322°S, 48.81443°E</named-content>, 865 m, transition humid forest, 7.XII.2007 (<italic>B.L. Fisher et al.</italic>); Toamasina, Andranobe, 5.3 km SSE Ambanizana, <named-content xmlns:xlink="http://www.w3.org/1999/xlink" content-type="dwc:verbatimCoordinates" xlink:type="simple">15.67133°S, 49.97395°E</named-content>, 425 m, rainforest, 21.XI.1993 (<italic>B.L. Fisher</italic>); Toliara, Forêt Classée d’Analavelona, 29.2 km 343° NNW Mahaboboka, <named-content xmlns:xlink="http://www.w3.org/1999/xlink" content-type="dwc:verbatimCoordinates" xlink:type="simple">22.675°S, 44.19°E</named-content>, 1100 m, montane rainforest, 18.–22.II.2003 (<italic>B.L. Fisher et al.</italic>); Toliara, FForêt Classée d’Analavelona, 33.2 km 344° NNW Mahaboboka, <named-content xmlns:xlink="http://www.w3.org/1999/xlink" content-type="dwc:verbatimCoordinates" xlink:type="simple">22.64333°S, 44.17167°E</named-content>, 1300 m, montane rainforest, 22.–25.II.2003 (<italic>B.L. Fisher et al.</italic>).</p></tp:treatment-sec><tp:treatment-sec sec-type="Diagnosis"><title>Diagnosis.</title><p>The following character set discriminates <italic><tp:taxon-name>Tetramorium xanthogaster</tp:taxon-name></italic> from the other species of the <italic><tp:taxon-name>Tetramorium schaufussii</tp:taxon-name></italic> complex: moderate to large eyes (OI 22–25); short antennal scapes (SI 70–75); frontal carinae weakly developed, only faintly raised, usually becoming much weaker around eye level and fading out halfway between posterior eye margin and posterior head margin; propodeal spines/teeth very short to short (PSLI 10–16), propodeal spines and lobes not strongly inclined towards each other; petiolar node in profile around 1.5 to 1.7 times higher than long (LPeI 59–67) and in dorsal view around 1.2 to 1.3 times wider than long (DPeI 119–133); dorsum of promesonotum with numerous pairs of long, standing hairs (10+), propodeum usually with one or two pairs, sometimes with up to five; waist segments with long, standing pilosity.</p><!--PageBreak--></tp:treatment-sec><tp:treatment-sec sec-type="Worker measurements"><title>Worker measurements</title><p><bold>(N=25).</bold> HL 0.54–0.75 (0.64); HW 0.59–0.80 (0.70); SL 0.38–0.53 (0.46); EL 0.13–0.18 (0.16); PH 0.27–0.41 (0.32); PW 0.39–0.56 (0.46); WL 0.72–1.05 (0.86); PSL 0.06–0.13 (0.09); PTL 0.12–0.19 (0.15); PTH 0.21–0.29 (0.25); PTW 0.16–0.24 (0.19); PPL 0.14–0.21 (0.18); PPH 0.19–0.29 (0.24); PPW 0.19–0.29 (0.24); CI 92–94 (93); SI 70–75 (72); OI 22–25 (24); DMI 51–55 (54); LMI 36–39 (38); PSLI 10–16 (13); PeNI 37–46 (41); LPeI 59–67 (62); DPeI 119–133 (126); PpNI 48–56 (51); LPpI 68–80 (75); DPpI 125–140 (135); PPI 117–129 (125).</p></tp:treatment-sec><tp:treatment-sec sec-type="Worker description"><title>Worker description.</title><p>Head clearly longer than wide (CI 92–94); posterior head margin weakly concave. Anterior clypeal margin with distinct median impression. Frontal carinae weakly developed, only faintly raised, usually becoming much weaker around eye level and fading out halfway between posterior eye margin and posterior head margin. Antennal scrobes very weak, shallow and without clear and distinct posterior and ventral margins. Antennal scapes short, not reaching posterior head margin (SI 70–75). Eyes moderate to relatively large (OI 22–25). Mesosomal outline in profile flat to weakly convex, comparatively low and long (LMI 36–39), weakly to moderately marginate from lateral to dorsal mesosoma; promesonotal suture absent; metanotal groove weakly developed or absent. Propodeal spines/teeth very short to short, varying from triangular and blunt to elongate-triangular and acute (PSLI 10–16), propodeal lobes short, triangular, and blunt, always much shorter than propodeal spines, spines and lobes not strongly inclined towards each other. Petiolar node in profile high nodiform, nodiform or weakly cuneiform, always with relatively well rounded antero- and posterodorsal margins, around 1.5 to 1.7 times higher than long (LPeI 59–67), anterior and posterior faces often approximately parallel and often not, anterodorsal and posterodorsal margins usually at about same height, sometimes anterodorsal margin situated slightly higher than posterodorsal, petiolar dorsum weakly to moderately convex; petiolar node in dorsal view around 1.2 to 1.3 times wider than long (DPeI 119–133), in dorsal view pronotum between 2.2 to 2.7 times wider than petiolar node (PeNI 37–46). Postpetiole in profile globular to subglobular, approximately 1.3 to 1.5 times higher than long (LPpI 68–80); in dorsal view around 1.3 to 1.4 times wider than long (DPpI 125–140), pronotum between 1.8 to 2.1 times wider than postpetiole (PpNI 48–56). Postpetiole in profile appearing more or less as voluminous as petiolar node, postpetiole in dorsal view around 1.2 to 1.3 times wider than petiolar node (PPI 117–129). Mandibles unsculptured, smooth, and shining; generally sculpture on clypeus very much reduced, median area usually unsculptured with one or two weak, irregular, and broken rugulae laterally, very rarely median rugula present but then weak and broken; cephalic dorsum between frontal carinae irregularly longitudinally rugulose with six to eight widely separated rugulae, rugulae running from posterior clypeal margin to posterior head margin, but irregularly shaped, often broken or with cross-meshes, and becoming weaker or fading out towards posterior head margin; scrobal area partly unsculptured, but mostly merging laterally with surrounding reticulate-rugose to longitudinally rugose sculpture present around eyes, most of lateral head predominantly unsculptured, smooth, and shiny; ground sculpture on <!--PageBreak-->head weakly to moderately punctate. Dorsum of mesosoma weakly to moderately longitudinally rugulose, sometimes irregularly so, often rugulae very weak and parts of dorsal mesosoma smooth; lateral mesosoma anteriorly often only weakly sculptured and shiny, katepisternum and lateral propodeum usually irregularly longitudinally rugulose to reticulate-rugose, sometimes almost completely unsculptured, smooth, and shiny; ground sculpture on mesosoma usually only weakly developed, mostly absent. Forecoxae unsculptured, smooth, and shining. Waist segments and gaster unsculptured, smooth, and shining. Dorsum of head with several pairs of long, fine, standing hairs; dorsum of promesonotum always with more than ten pairs of long, standing hairs, propodeum usually with one or two pairs, sometimes with up to five, rarely without any standing pilosity; waist segments each with several pairs; first gastral tergite with short, scarce to moderately abundant, appressed to decumbent pubescence in combination with scattered, long, standing hairs. Anterior edges of antennal scapes and dorsal (outer) surfaces of hind tibiae with decumbent to subdecumbent hairs. Body colour variable, usually bicoloured with head and mesosoma of dark brown to blackish colour contrasting with yellowish or light brown appendages, waist segments, and gaster; very rarely only head of dark brown contrasting with yellowish remainder of body, sometimes body uniformly coloured, ranging from yellow to dark brown.</p></tp:treatment-sec><tp:treatment-sec sec-type="Distribution and biology"><title>Distribution and biology.</title><p><italic><tp:taxon-name>Tetramorium xanthogaster</tp:taxon-name></italic> has a relatively patchy distribution range (<xref ref-type="fig" rid="F66">Fig. 66</xref>). The southernmost locality is Analavelona in the southwest. The next known localities are located in the Central Highlands much further north and east (Ambohitantely, Ankokoy, and Marotandrano). The remaining localities are situated in the northern part of Madagascar (Andranobe, Marojejy, Binara, Montagne d’Ambre, and Manongarivo). Many of these localities are widely separated from each other. Furthermore, it seems that <italic><tp:taxon-name>Tetramorium xanthogaster</tp:taxon-name></italic> prefers montane rainforests since most collections are from elevations around or above 1000 m, whereas it was only occasionally collected from lower elevations. An explanation for the currently patchy distribution records could be that <italic><tp:taxon-name>Tetramorium xanthogaster</tp:taxon-name></italic> nests and/or forages in the vegetation since almost all of the available material was collected either from beating low vegetation or Malaise traps. Consequently, we expect that more collecting in the lower vegetation stratum will likely yield more material of this species.</p></tp:treatment-sec><tp:treatment-sec sec-type="Discussion"><title>Discussion.</title><p>Despite its pronounced variability in colouration and petiolar node shape, the determination of <!--PageBreak--><italic><tp:taxon-name>Tetramorium xanthogaster</tp:taxon-name></italic> is fairly straightforward. The species was described by <xref ref-type="bibr" rid="B26">Santschi (1911)</xref> and later redescribed by <xref ref-type="bibr" rid="B6">Bolton (1979)</xref> as a bicoloured species with dark head and mesosoma contrasting with the yellowish to light brown remainder of the body. Indeed, the material from the southwest and the Central Highlands is consistently strongly bicoloured, and even though one should not overly rely too heavily on body colouration, no other species of the <italic><tp:taxon-name>Tetramorium schaufussii</tp:taxon-name></italic> species group is similarly bicoloured. However, material from the northern localities shows remarkable diversity in colouration. The populations from Andranobe, Marojejy, and Binara are of a fairly bright, yellowish brown. By contrast, the material from Manongarivo and Montagne d’Ambre is in parts bicoloured like the southern populations, partly bicoloured with only the head or mesosoma darker than the rest of the body, or just uniformly light brown to dark brown. But even misregarding colouration, <italic><tp:taxon-name>Tetramorium xanthogaster</tp:taxon-name></italic> cannot be misidentified with another member of the complex. Due to the presence of long, standing pilosity on its waist segments it cannot be mistaken for <italic><tp:taxon-name>Tetramorium obiwan</tp:taxon-name></italic> (partly), <italic><tp:taxon-name>Tetramorium pseudogladius</tp:taxon-name></italic>, <italic><tp:taxon-name>Tetramorium sikorae</tp:taxon-name></italic>, or <italic><tp:taxon-name>Tetramorium rala</tp:taxon-name></italic>, and the broader than long petiolar node (DPeI 119–133) distinguishes it from <italic><tp:taxon-name>Tetramorium nassonowii</tp:taxon-name></italic> (DPeI 87–98). In addition, the petiolar node of <italic><tp:taxon-name>Tetramorium xanthogaster</tp:taxon-name></italic> in profile is around 1.5 to 1.7 times higher than long (LPeI 59–67), which separates it from <italic><tp:taxon-name>Tetramorium rala</tp:taxon-name></italic> and <italic><tp:taxon-name>Tetramorium scutum</tp:taxon-name></italic> that have nodes which are 2.0 to 2.2 times higher than long (LPeI 45–50). The petiolar nodes of the latter two are also thinly cuneiform to weakly squamiform while the node of <italic><tp:taxon-name>Tetramorium xanthogaster</tp:taxon-name></italic> is variably shaped, but lower and less angled. <italic><tp:taxon-name>Tetramorium obiwan</tp:taxon-name></italic> possesses well-developed frontal carinae and cephalic sculpture, as well as relatively long antennal scapes (SI 77–82), whereas <italic><tp:taxon-name>Tetramorium xanthogaster</tp:taxon-name></italic> has much weaker frontal carinae and cephalic sculpture and shorter antennal scapes (SI 70–75). The remaining three species, <italic><tp:taxon-name>Tetramorium merina</tp:taxon-name></italic>, <italic><tp:taxon-name>Tetramorium monticola</tp:taxon-name></italic>, and <italic><tp:taxon-name>Tetramorium schaufussii</tp:taxon-name></italic>, are more difficult to separate from <italic><tp:taxon-name>Tetramorium xanthogaster</tp:taxon-name></italic>. <italic><tp:taxon-name>Tetramorium merina</tp:taxon-name></italic> is only found in the central Highlands and co-occurs there with <italic><tp:taxon-name>Tetramorium xanthogaster</tp:taxon-name></italic>. In this region <italic><tp:taxon-name>Tetramorium xanthogaster</tp:taxon-name></italic> is always strongly bicoloured with head and mesosoma very dark brown to black, which contrasts with the yellow to light brown waist segments and gaster. In addition, <italic><tp:taxon-name>Tetramorium merina</tp:taxon-name></italic> lacks any standing pilosity on the propodeum while <italic><tp:taxon-name>Tetramorium xanthogaster</tp:taxon-name></italic> usually has long, fine, standing pilosity on the propodeal dorsum. As mentioned above, there are not too many other diagnostic characters to separate these species, but the fact that they co-occur in sympatry in several localities without any intermediate forms supports their heterospecificity. <italic><tp:taxon-name>Tetramorium monticola</tp:taxon-name></italic> is also sympatric with <italic><tp:taxon-name>Tetramorium xanthogaster</tp:taxon-name></italic>, this time in the northern part of Madagascar, where the colouration of the latter species is not reliable. However, in <italic><tp:taxon-name>Tetramorium monticola</tp:taxon-name></italic> the frontal carinae are more strongly developed and the cephalic dorsum between the frontal carinae has nine to thirteen relatively regularly shaped, mostly unbroken rugae while the frontal carinae of <italic><tp:taxon-name>Tetramorium xanthogaster</tp:taxon-name></italic> are weakly developed and the cephalic dorsum has only six to eight widely separated, often irregularly shaped rugulae. Also, the propodeal spines of the latter are shorter (PSLI 10–16) than in <italic><tp:taxon-name>Tetramorium monticola</tp:taxon-name></italic> (PSLI 18–22). The last and most common and abundant species of the complex, <italic><tp:taxon-name>Tetramorium schaufussii</tp:taxon-name></italic>, is also usually found in sympatry with <italic><tp:taxon-name>Tetramorium xanthogaster</tp:taxon-name></italic>, but both species can be well separated by head shape. The head of <italic><tp:taxon-name>Tetramorium schaufussii</tp:taxon-name></italic> is much longer and thinner (CI 86–90) than in <italic><tp:taxon-name>Tetramorium xanthogaster</tp:taxon-name></italic> (CI 92–94). Additional differentiating characters are the long, standing pilosity on the propodeal dorsum (usually present in <italic><tp:taxon-name>Tetramorium xanthogaster</tp:taxon-name></italic> but absent in <italic><tp:taxon-name>Tetramorium schaufussii</tp:taxon-name></italic>) and the median clypeal ruga (present in <italic><tp:taxon-name>Tetramorium schaufussii</tp:taxon-name></italic> but absent in <italic><tp:taxon-name>Tetramorium xanthogaster</tp:taxon-name></italic>).</p><p>It has to be noted that <italic><tp:taxon-name>Tetramorium xanthogaster</tp:taxon-name></italic> is relatively variable in the shape of the petiolar node, which can be high nodiform, nodiform, cuneiform, or in intermediate stages. The node shape varies strongly even within material from the same collection event. Another noteworthy variation can be seen in the material from Analavelona. In contrast to the rest of the material from all other localities it seems that the sculpture on the cephalic dorsum and the mesosomal dorsum is much better developed, and does not differ significantly from other species like <italic><tp:taxon-name>Tetramorium schaufussii</tp:taxon-name></italic>. However, the frontal carinae are still weaker than in the latter.</p><!--PageBreak--><!--PageBreak--></tp:treatment-sec><tp:treatment-sec><!--Section generated to contain objects referenced in tp:taxon-treatment.--><fig id="F40" position="float" orientation="portrait"><label>Figure 40.</label><caption><p>Waist segments in dorsal view. <bold>A</bold> <italic><tp:taxon-name>Tetramorium nassonowii</tp:taxon-name></italic> (<ext-link xmlns:xlink="http://www.w3.org/1999/xlink" ext-link-type="uri" xlink:href="http://data.antweb.org/specimen/CASENT0195504" xlink:type="simple">CASENT0195504</ext-link>) <bold>B</bold> <italic><tp:taxon-name>Tetramorium merina</tp:taxon-name></italic> (<ext-link xmlns:xlink="http://www.w3.org/1999/xlink" ext-link-type="uri" xlink:href="http://data.antweb.org/specimen/CASENT0437232" xlink:type="simple">CASENT0437232</ext-link>) <bold>C</bold> <italic><tp:taxon-name>Tetramorium xanthogaster</tp:taxon-name></italic> (<ext-link xmlns:xlink="http://www.w3.org/1999/xlink" ext-link-type="uri" xlink:href="http://data.antweb.org/specimen/CASENT0218041" xlink:type="simple">CASENT0218041</ext-link>).</p></caption><graphic xmlns:xlink="http://www.w3.org/1999/xlink" xlink:href="zookeys-413-001-g040.jpg" position="float" orientation="portrait" xlink:type="simple"/></fig><fig id="F41" position="float" orientation="portrait"><label>Figure 41.</label><caption><p>Head in profile. <bold>A</bold> <italic><tp:taxon-name>Tetramorium pseudogladius</tp:taxon-name></italic> (<ext-link xmlns:xlink="http://www.w3.org/1999/xlink" ext-link-type="uri" xlink:href="http://data.antweb.org/specimen/CASENT0153605" xlink:type="simple">CASENT0153605</ext-link>) <bold>B</bold> <italic><tp:taxon-name>Tetramorium scutum</tp:taxon-name></italic> (<ext-link xmlns:xlink="http://www.w3.org/1999/xlink" ext-link-type="uri" xlink:href="http://data.antweb.org/specimen/CASENT0189116" xlink:type="simple">CASENT0189116</ext-link>) <bold>C</bold> <italic><tp:taxon-name>Tetramorium xanthogaster</tp:taxon-name></italic> (<ext-link xmlns:xlink="http://www.w3.org/1999/xlink" ext-link-type="uri" xlink:href="http://data.antweb.org/specimen/CASENT0189134" xlink:type="simple">CASENT0189134</ext-link>) <bold>D</bold> <italic><tp:taxon-name>Tetramorium sikorae</tp:taxon-name></italic> (<ext-link xmlns:xlink="http://www.w3.org/1999/xlink" ext-link-type="uri" xlink:href="http://data.antweb.org/specimen/CASENT0102402" xlink:type="simple">CASENT0102402</ext-link>).</p></caption><graphic xmlns:xlink="http://www.w3.org/1999/xlink" xlink:href="zookeys-413-001-g041.jpg" position="float" orientation="portrait" xlink:type="simple"/></fig><fig id="F43" position="float" orientation="portrait"><label>Figure 43.</label><caption><p>Head, mesosoma, and petiole in profile. <bold>A</bold> <italic><tp:taxon-name>Tetramorium rala</tp:taxon-name></italic> (<ext-link xmlns:xlink="http://www.w3.org/1999/xlink" ext-link-type="uri" xlink:href="http://data.antweb.org/specimen/CASENT0162115" xlink:type="simple">CASENT0162115</ext-link>) <bold>B</bold> <italic><tp:taxon-name>Tetramorium obiwan</tp:taxon-name></italic> (<ext-link xmlns:xlink="http://www.w3.org/1999/xlink" ext-link-type="uri" xlink:href="http://data.antweb.org/specimen/CASENT0447245" xlink:type="simple">CASENT0447245</ext-link>) <bold>C</bold> <italic><tp:taxon-name>Tetramorium sikorae</tp:taxon-name></italic> (<ext-link xmlns:xlink="http://www.w3.org/1999/xlink" ext-link-type="uri" xlink:href="http://data.antweb.org/specimen/CASENT0051946" xlink:type="simple">CASENT0051946</ext-link>) <bold>D</bold> <italic><tp:taxon-name>Tetramorium xanthogaster</tp:taxon-name></italic> (<ext-link xmlns:xlink="http://www.w3.org/1999/xlink" ext-link-type="uri" xlink:href="http://data.antweb.org/specimen/CASENT0006330" xlink:type="simple">CASENT0006330</ext-link>).</p></caption><graphic xmlns:xlink="http://www.w3.org/1999/xlink" xlink:href="zookeys-413-001-g043.jpg" position="float" orientation="portrait" xlink:type="simple"/></fig><fig id="F45" position="float" orientation="portrait"><label>Figure 45.</label><caption><p>Head, mesosoma, and waist segments in profile. <bold>A</bold> <italic><tp:taxon-name>Tetramorium sikorae</tp:taxon-name></italic> (<ext-link xmlns:xlink="http://www.w3.org/1999/xlink" ext-link-type="uri" xlink:href="http://data.antweb.org/specimen/CASENT0102402" xlink:type="simple">CASENT0102402</ext-link>) <bold>B</bold> <italic><tp:taxon-name>Tetramorium schaufussii</tp:taxon-name></italic> (<ext-link xmlns:xlink="http://www.w3.org/1999/xlink" ext-link-type="uri" xlink:href="http://data.antweb.org/specimen/CASENT0474409" xlink:type="simple">CASENT0474409</ext-link>) <bold>C</bold> <italic><tp:taxon-name>Tetramorium monticola</tp:taxon-name></italic> (<ext-link xmlns:xlink="http://www.w3.org/1999/xlink" ext-link-type="uri" xlink:href="http://data.antweb.org/specimen/CASENT0152401" xlink:type="simple">CASENT0152401</ext-link>) <bold>D</bold> <italic><tp:taxon-name>Tetramorium xanthogaster</tp:taxon-name></italic> (<ext-link xmlns:xlink="http://www.w3.org/1999/xlink" ext-link-type="uri" xlink:href="http://data.antweb.org/specimen/CASENT0189134" xlink:type="simple">CASENT0189134</ext-link>).</p></caption><graphic xmlns:xlink="http://www.w3.org/1999/xlink" xlink:href="zookeys-413-001-g045.jpg" position="float" orientation="portrait" xlink:type="simple"/></fig><fig id="F46" position="float" orientation="portrait"><label>Figure 46.</label><caption><p>Body in profile. <bold>A</bold> <italic><tp:taxon-name>Tetramorium xanthogaster</tp:taxon-name></italic> (<ext-link xmlns:xlink="http://www.w3.org/1999/xlink" ext-link-type="uri" xlink:href="http://data.antweb.org/specimen/CASENT0485100" xlink:type="simple">CASENT0485100</ext-link>) <bold>B</bold> <italic><tp:taxon-name>Tetramorium xanthogaster</tp:taxon-name></italic> (<ext-link xmlns:xlink="http://www.w3.org/1999/xlink" ext-link-type="uri" xlink:href="http://data.antweb.org/specimen/CASENT0189134" xlink:type="simple">CASENT0189134</ext-link>) <bold>C</bold> <italic><tp:taxon-name>Tetramorium schaufussii</tp:taxon-name></italic> (<ext-link xmlns:xlink="http://www.w3.org/1999/xlink" ext-link-type="uri" xlink:href="http://data.antweb.org/specimen/CASENT0152490" xlink:type="simple">CASENT0152490</ext-link>) <bold>D</bold> <italic><tp:taxon-name>Tetramorium merina</tp:taxon-name></italic> (<ext-link xmlns:xlink="http://www.w3.org/1999/xlink" ext-link-type="uri" xlink:href="http://data.antweb.org/specimen/CASENT0437226" xlink:type="simple">CASENT0437226</ext-link>).</p></caption><graphic xmlns:xlink="http://www.w3.org/1999/xlink" xlink:href="zookeys-413-001-g046.jpg" position="float" orientation="portrait" xlink:type="simple"/></fig><fig id="F47" position="float" orientation="portrait"><label>Figure 47.</label><caption><p>Head in full-face view. <bold>A</bold> <italic><tp:taxon-name>Tetramorium schaufussii</tp:taxon-name></italic> (<ext-link xmlns:xlink="http://www.w3.org/1999/xlink" ext-link-type="uri" xlink:href="http://data.antweb.org/specimen/CASENT0474409" xlink:type="simple">CASENT0474409</ext-link>) <bold>B</bold> <italic><tp:taxon-name>Tetramorium schaufussii</tp:taxon-name></italic> (<ext-link xmlns:xlink="http://www.w3.org/1999/xlink" ext-link-type="uri" xlink:href="http://data.antweb.org/specimen/CASENT0497951" xlink:type="simple">CASENT0497951</ext-link>) <bold>C</bold> <italic><tp:taxon-name>Tetramorium merina</tp:taxon-name></italic> (<ext-link xmlns:xlink="http://www.w3.org/1999/xlink" ext-link-type="uri" xlink:href="http://data.antweb.org/specimen/CASENT0437232" xlink:type="simple">CASENT0437232</ext-link>) <bold>D</bold> <italic><tp:taxon-name>Tetramorium monticola</tp:taxon-name></italic> (<ext-link xmlns:xlink="http://www.w3.org/1999/xlink" ext-link-type="uri" xlink:href="http://data.antweb.org/specimen/CASENT0152427" xlink:type="simple">CASENT0152427</ext-link>) <bold>E</bold> <italic><tp:taxon-name>Tetramorium xanthogaster</tp:taxon-name></italic> (<ext-link xmlns:xlink="http://www.w3.org/1999/xlink" ext-link-type="uri" xlink:href="http://data.antweb.org/specimen/CASENT0491748" xlink:type="simple">CASENT0491748</ext-link>).</p></caption><graphic xmlns:xlink="http://www.w3.org/1999/xlink" xlink:href="zookeys-413-001-g047.jpg" position="float" orientation="portrait" xlink:type="simple"/></fig><fig id="F48" position="float" orientation="portrait"><label>Figure 48.</label><caption><p>Head in full-face view. <bold>A</bold> <italic><tp:taxon-name>Tetramorium monticola</tp:taxon-name></italic> (<ext-link xmlns:xlink="http://www.w3.org/1999/xlink" ext-link-type="uri" xlink:href="http://data.antweb.org/specimen/CASENT0152427" xlink:type="simple">CASENT0152427</ext-link>) <bold>B</bold> <italic><tp:taxon-name>Tetramorium monticola</tp:taxon-name></italic> (<ext-link xmlns:xlink="http://www.w3.org/1999/xlink" ext-link-type="uri" xlink:href="http://data.antweb.org/specimen/CASENT0497970" xlink:type="simple">CASENT0497970</ext-link>) <bold>C</bold> <italic><tp:taxon-name>Tetramorium merina</tp:taxon-name></italic> (<ext-link xmlns:xlink="http://www.w3.org/1999/xlink" ext-link-type="uri" xlink:href="http://data.antweb.org/specimen/CASENT0437232" xlink:type="simple">CASENT0437232</ext-link>) <bold>D</bold> <italic><tp:taxon-name>Tetramorium xanthogaster</tp:taxon-name></italic> (<ext-link xmlns:xlink="http://www.w3.org/1999/xlink" ext-link-type="uri" xlink:href="http://data.antweb.org/specimen/CASENT0189134" xlink:type="simple">CASENT0189134</ext-link>).</p></caption><graphic xmlns:xlink="http://www.w3.org/1999/xlink" xlink:href="zookeys-413-001-g048.jpg" position="float" orientation="portrait" xlink:type="simple"/></fig><fig id="F49" position="float" orientation="portrait"><label>Figure 49.</label><caption><p>Body in profile. <bold>A</bold> <italic><tp:taxon-name>Tetramorium xanthogaster</tp:taxon-name></italic> (<ext-link xmlns:xlink="http://www.w3.org/1999/xlink" ext-link-type="uri" xlink:href="http://data.antweb.org/specimen/CASENT0218041" xlink:type="simple">CASENT0218041</ext-link>) <bold>B</bold> <italic><tp:taxon-name>Tetramorium merina</tp:taxon-name></italic> (<ext-link xmlns:xlink="http://www.w3.org/1999/xlink" ext-link-type="uri" xlink:href="http://data.antweb.org/specimen/CASENT0437226" xlink:type="simple">CASENT0437226</ext-link>).</p></caption><graphic xmlns:xlink="http://www.w3.org/1999/xlink" xlink:href="zookeys-413-001-g049.jpg" position="float" orientation="portrait" xlink:type="simple"/></fig><fig id="F66" position="float" orientation="portrait"><label>Figure 66.</label><caption><p>Geographic distribution maps for the species of the <italic><tp:taxon-name>Tetramorium schaufussii</tp:taxon-name></italic> species complex II and the <italic><tp:taxon-name>Tetramorium severini</tp:taxon-name></italic> species group. Star symbols represent type localities while circles represent non-type localities. Note that <italic><tp:taxon-name>Tetramorium schaufussii</tp:taxon-name></italic> is also recorded from the island of Reunion, but we omit it from the map due to questionable locality data.</p></caption><graphic xmlns:xlink="http://www.w3.org/1999/xlink" xlink:href="zookeys-413-001-g066.jpg" position="float" orientation="portrait" xlink:type="simple"/></fig></tp:treatment-sec><ref-list><ref id="B29"><mixed-citation xmlns:xlink="http://www.w3.org/1999/xlink" xlink:type="simple"><person-group><name name-style="western"><surname>Wheeler</surname><given-names>WM</given-names></name></person-group> (<year>1922</year>) <article-title>Ants collected by the American Museum Congo Expedition. A contribution to the myrmecology of Africa.</article-title><source>Bulletin of the American Museum of Natural History</source><volume>45</volume>: <fpage>1</fpage>–<lpage>1055</lpage>.</mixed-citation></ref><ref id="B6"><mixed-citation xmlns:xlink="http://www.w3.org/1999/xlink" xlink:type="simple"><person-group><name name-style="western"><surname>Bolton</surname><given-names>B</given-names></name></person-group> (<year>1979</year>) <article-title>The ant tribe Tetramoriini (Hymenoptera: Formicidae). The genus <italic>Tetramorium</italic> Mayr in the Malagasy region and in the New World.</article-title><source>Bulletin of the British Museum (Natural History) Entomology</source><volume>38</volume>: <fpage>129</fpage>–<lpage>181</lpage>.</mixed-citation></ref><ref id="B26"><mixed-citation xmlns:xlink="http://www.w3.org/1999/xlink" xlink:type="simple"><person-group><name name-style="western"><surname>Santschi</surname><given-names>F</given-names></name></person-group> (<year>1911</year>) <article-title>Nouvelles fourmis de Madagascar.</article-title><source>Revue Suisse de Zoologie</source><volume>19</volume>: <fpage>117</fpage>–<lpage>134</lpage>.</mixed-citation></ref></ref-list></tp:taxon-treatment>
