# Supplementary material for: The hyper-diverse ant genus Tetramorium Mayr (Hymenoptera, Formicidae) in the Malagasy region taxonomic revision of the T. naganum, T. plesiarum, T. schaufussii, and T. severini species groups
Source: Zookeys. 2014 Jun 4;(413):1–170. doi: 10.3897/zookeys.413.7172 (PMC4086027; doi:10.3897/zookeys.413.7172)
Supplement: XML Treatment for Tetramorium severini [file zookeys.413.7172-treatment31.xml]

<!DOCTYPE tp:taxon-treatment
  PUBLIC "-//TaxonX//DTD Taxonomic Treatment Publishing DTD v0 20100105//EN" "tax-treatment-NSO.dtd">
<tp:taxon-treatment xmlns:tp="http://www.plazi.org/taxpub"><tp:treatment-meta><mixed-citation publication-type="journal"><person-group><name><surname>Hita Garcia</surname><given-names>Francisco</given-names></name><name><surname>Fisher</surname><given-names>Brian L.</given-names></name></person-group><article-title>The hyper-diverse ant genus <italic>Tetramorium</italic> Mayr (Hymenoptera, Formicidae) in the Malagasy region taxonomic revision of the <italic>T. naganum</italic>, <italic>T. plesiarum</italic>, <italic>T. schaufussii</italic>, and <italic>T. severini</italic> species groups</article-title><source>Zookeys</source><day>4</day><month>6</month><year>2014</year><volume>2014</volume><issue>413</issue><fpage>1</fpage><lpage>170</lpage><pub-id pub-id-type="doi">10.3897/zookeys.413.7172</pub-id></mixed-citation></tp:treatment-meta><tp:nomenclature><tp:taxon-name>
                                <tp:taxon-name-part taxon-name-part-type="genus">Tetramorium</tp:taxon-name-part>
                                <tp:taxon-name-part taxon-name-part-type="species">severini</tp:taxon-name-part>
                                <object-id xmlns:xlink="http://www.w3.org/1999/xlink" xlink:type="simple">http://species-id.net/wiki/Tetramorium_severini</object-id>
                            </tp:taxon-name><tp:taxon-authority>(Emery, 1895)</tp:taxon-authority><xref ref-type="fig" rid="F60">Figs 60</xref><xref ref-type="fig" rid="F66">, 66</xref><tp:nomenclature-citation-list><tp:nomenclature-citation><tp:taxon-name>Xiphomyrmex severini</tp:taxon-name><comment> Emery, 1895: 343. [Combination in <italic><tp:taxon-name>Tetramorium</tp:taxon-name></italic> by <xref ref-type="bibr" rid="B6">Bolton 1979</xref>: 138]</comment></tp:nomenclature-citation></tp:nomenclature-citation-list></tp:nomenclature><tp:treatment-sec sec-type="Type material"><title>Type material.</title><p><bold>Holotype</bold>, pinned worker, MADAGASCAR, Diego Suarez, 1893 (<italic>C. Allaud</italic>) (MCSN: <ext-link xmlns:xlink="http://www.w3.org/1999/xlink" ext-link-type="uri" xlink:href="http://data.antweb.org/specimen/CASENT0102078" xlink:type="simple">CASENT0102078</ext-link>) [examined].</p><p>[Note: <xref ref-type="bibr" rid="B12">Emery (1895)</xref> did not note the number of specimens in the primary description of the species. He only stated the type locality to be Diego Suarez. <xref ref-type="bibr" rid="B6">Bolton (1979)</xref> noted in his redescription that the species was described based on a syntype series located in MCSN and MHNG. However, examination of the material from both collections indicates that only the single type from MCSN is a primary name-bearing type from the type locality mentioned in the primary description (<xref ref-type="bibr" rid="B12">Emery 1895</xref>). The material from MHNG consists of one cotype only, which was collected from the Bay of Antongil, and is thus neither part of the type series nor a valid type at all. To increase the confusion, the type from MCSN was labelled as type and also as syntype. Nevertheless, since there does not seem to be another primary type in either MCSN or MHNG, we consider the single type from MCSN as holotype.]</p><fig id="F60" position="float" orientation="portrait"><label>Figure 60.</label><caption><p><italic><tp:taxon-name>Tetramorium severini</tp:taxon-name></italic> holotype worker (<ext-link xmlns:xlink="http://www.w3.org/1999/xlink" ext-link-type="uri" xlink:href="http://data.antweb.org/specimen/CASENT0102078" xlink:type="simple">CASENT0102078</ext-link>). <bold>A</bold> Body in profile <bold>B</bold> Body in dorsal view <bold>C</bold> Head in full-face view.</p></caption><graphic xmlns:xlink="http://www.w3.org/1999/xlink" xlink:href="zookeys-413-001-g060.jpg" position="float" orientation="portrait" xlink:type="simple"/></fig></tp:treatment-sec><tp:treatment-sec sec-type="Non-type material"><title>Non-type material.</title><p>MADAGASCAR: Antsiranana, Ambato, 14 km W Cap Est, <named-content xmlns:xlink="http://www.w3.org/1999/xlink" content-type="dwc:verbatimCoordinates" xlink:type="simple">15°17'28.6"S, 50°20'16.9"E</named-content>, 150 m, secondary rainforest, (<!--PageBreak--><!--PageBreak--><italic>G.D. Alpert et al.</italic>); Antsiranana, Parc National Montagne d’Ambre, 3.6 km 235° SW Joffreville, <named-content xmlns:xlink="http://www.w3.org/1999/xlink" content-type="dwc:verbatimCoordinates" xlink:type="simple">12.5344°S, 49.1795°E</named-content>, 925 m, montane rainforest, 20.–26.I.2001 (<italic>B.L. Fisher et al.</italic>); Antsiranana, Réserve Spéciale d’Ambre, 3.5 km 235° SW Sakaramy, <named-content xmlns:xlink="http://www.w3.org/1999/xlink" content-type="dwc:verbatimCoordinates" xlink:type="simple">12.4689°S, 49.2422°E</named-content>, 325 m, tropical dry forest, 26.–31.I.2001 (<italic>B.L. Fisher et al.</italic>); Antsiranana, Parc National Montagne d’Ambre (Petit Lac road), <named-content xmlns:xlink="http://www.w3.org/1999/xlink" content-type="dwc:verbatimCoordinates" xlink:type="simple">12.5203°S, 49.1792°E</named-content>, 1125, rainforest, 12.–14.V.2001 (R. Harin’Hala); Antsiranana, Parc National Montagne d’Ambre, Crête, <named-content xmlns:xlink="http://www.w3.org/1999/xlink" content-type="dwc:verbatimCoordinates" xlink:type="simple">12.5813°S, 49.1337°E</named-content>, 1110 m, 13.XI.2007 (<italic>B.L. Fisher et al.</italic>); Antsiranana, Parc National Montagne d’Ambre, Roussettes, <named-content xmlns:xlink="http://www.w3.org/1999/xlink" content-type="dwc:verbatimCoordinates" xlink:type="simple">12.5257°S, 49.1724°E</named-content>, 1025 m, montane rainforest, 15.XI.2007 (<italic>B.L. Fisher et al.</italic>); Antsiranana, Parc National Montagne d’Ambre, Antomboka, <named-content xmlns:xlink="http://www.w3.org/1999/xlink" content-type="dwc:verbatimCoordinates" xlink:type="simple">12.5003°S, 49.175°E</named-content>, 885 m, montane rainforest, 16.XI.2007 (<italic>B.L. Fisher et al.</italic>); Antsiranana, Parc National Montagne d’Ambre, Antomboka, <named-content xmlns:xlink="http://www.w3.org/1999/xlink" content-type="dwc:verbatimCoordinates" xlink:type="simple">12.5127°S, 49.1781°E</named-content>, 970 m, montane rainforest, 16.–17.XI.2007 (<italic>B.L. Fisher et al.</italic>); Antsiranana, Parc National Montagne d’Ambre, Pic Bades, <named-content xmlns:xlink="http://www.w3.org/1999/xlink" content-type="dwc:verbatimCoordinates" xlink:type="simple">12.5186°S, 49.1862°E</named-content>, 900 m, 20.XI.2007 (<italic>B.L. Fisher et al.</italic>); Antsiranana, Parc National Montagne d’Ambre, <named-content xmlns:xlink="http://www.w3.org/1999/xlink" content-type="dwc:verbatimCoordinates" xlink:type="simple">12.5139°S, 49.1778°E</named-content>, 984 m, montane rainforest, 23.–27.II.2011 (<italic>B.L. Fisher et al.</italic>); Antsiranana, 1 km W Andampibe, Cap Masoala, <named-content xmlns:xlink="http://www.w3.org/1999/xlink" content-type="dwc:verbatimCoordinates" xlink:type="simple">15°41'37"S, 50°10'53.4"E</named-content>, 125 m, rainforest, 30.XI.1993 (<italic>G.D. Alpert</italic>); Antsiranana, 2.0 km S Andrakata, <named-content xmlns:xlink="http://www.w3.org/1999/xlink" content-type="dwc:verbatimCoordinates" xlink:type="simple">14.65°S, 49.7167°E</named-content>, 520 m, disturbed rainforest, 2.XII.1994 (<italic>B.L. Fisher</italic>); Antsiranana, Rés. Anjanaharibe-Sud, <named-content xmlns:xlink="http://www.w3.org/1999/xlink" content-type="dwc:verbatimCoordinates" xlink:type="simple">14°45'27.9"S, 49°30'36.7"E</named-content>, 875 m, rainforest, 4.XI.1994 (<italic>G.D. Alpert</italic>); Antsiranana, Rés. Anjanaharibe-Sud, 6.5 km SSW Befingotra, <named-content xmlns:xlink="http://www.w3.org/1999/xlink" content-type="dwc:verbatimCoordinates" xlink:type="simple">14.75°S, 49.5°E</named-content>, 875 m, rainforest, 20.X.1994 (<italic>B.L. Fisher</italic>); Antsiranana, Betaolana Forest, along Bekona River, <named-content xmlns:xlink="http://www.w3.org/1999/xlink" content-type="dwc:verbatimCoordinates" xlink:type="simple">14.53°S, 49.4404°E</named-content>, 880 m, rainforest, 4.–5.III.2009 (<italic>B.L. Fisher</italic>); Antsiranana, Betaolana forest, Ambodihazovolabe village along Ambolokopatrika river, <named-content xmlns:xlink="http://www.w3.org/1999/xlink" content-type="dwc:verbatimCoordinates" xlink:type="simple">14.5448°S, 49.4516°E</named-content>, 740 m, disturbed forest patch, 6.III.2009 (<italic>B.L. Fisher</italic>); Antsiranana, Forêt de Binara, 9.1 km 233° SW Daraina, <named-content xmlns:xlink="http://www.w3.org/1999/xlink" content-type="dwc:verbatimCoordinates" xlink:type="simple">13.2633°S, 49.6033°E</named-content>, 800 m, rainforest, 3.XII.2003 (<italic>B.L. Fisher</italic>); Antsiranana, Forêt de Binara, 9.1 km 233° SW Daraina, <named-content xmlns:xlink="http://www.w3.org/1999/xlink" content-type="dwc:verbatimCoordinates" xlink:type="simple">13.2633°S, 49.6033°E</named-content>, 725 m, rainforest, 4.XII.2003 (<italic>B.L. Fisher</italic>); Antsiranana, Forêt de Binara, 9.4 km 235° SW Daraina, <named-content xmlns:xlink="http://www.w3.org/1999/xlink" content-type="dwc:verbatimCoordinates" xlink:type="simple">13.2633°S, 49.6°E</named-content>, 1100 m, montane rainforest, 5.–6.XII.2003 (<italic>B.L. Fisher</italic>); Antsiranana, Forêt de Binara, 9.1 km 233° SW Daraina, <named-content xmlns:xlink="http://www.w3.org/1999/xlink" content-type="dwc:verbatimCoordinates" xlink:type="simple">13.2633°S, 49.6033°E</named-content>, 725 m, rainforest, 19.IV.2004 (<italic>B.L. Fisher</italic>); Antsiranana, Forêt de Binara, 9.1 km 233° SW Daraina, <named-content xmlns:xlink="http://www.w3.org/1999/xlink" content-type="dwc:verbatimCoordinates" xlink:type="simple">13.2633°S, 49.6033°E</named-content>, 800 m, rainforest, 20-21.IV.2004 (<italic>B.L. Fisher</italic>); Antsiranana, Makirovana forest, <named-content xmlns:xlink="http://www.w3.org/1999/xlink" content-type="dwc:verbatimCoordinates" xlink:type="simple">14.1707°S, 49.9541°E</named-content>, 415 m, rainforest, 28.–29.IV.2011 (<italic>B.L. Fisher et al.</italic>); Antsiranana, R.S. Manongarivo, 10.8 km 229° SW Antanambao, <named-content xmlns:xlink="http://www.w3.org/1999/xlink" content-type="dwc:verbatimCoordinates" xlink:type="simple">13.9617°S, 48.4333°E</named-content>, 400 m, rainforest, 8.–13.XI.1998 (<italic>B.L. Fisher</italic>); Antsiranana, R.S. Manongarivo, 12.8 km 228° SW Antanambao, <named-content xmlns:xlink="http://www.w3.org/1999/xlink" content-type="dwc:verbatimCoordinates" xlink:type="simple">13.9767°S, 48.4233°E</named-content>, 760–780 m, rainforest, 11.–17.X.1998 (<italic>B.L. Fisher</italic>); Antsiranana, Marojejy R.N.I. #12, <named-content xmlns:xlink="http://www.w3.org/1999/xlink" content-type="dwc:verbatimCoordinates" xlink:type="simple">14°26'43.2"S, 49°47'8.3"E</named-content>, 375 m, rainforest, 23.XI.1993 (<italic>G.D. Alpert</italic>); Antsiranana, Parc National de Marojejy, Manantenina River, 28.0 km 38° NE Andapa, 8.2 km 333° NNW Manantenina, <named-content xmlns:xlink="http://www.w3.org/1999/xlink" content-type="dwc:verbatimCoordinates" xlink:type="simple">14.4367°S, 49.775°E</named-content>, 450 m, rainforest, 12.XI.–12.XII.2003 (<italic>B.L. Fisher et al.</italic>); Antsiranana, Marojejy National Park, 5 km W Manantenina village, 1st Camp site (Mantella), <named-content xmlns:xlink="http://www.w3.org/1999/xlink" content-type="dwc:verbatimCoordinates" xlink:type="simple">14.4382°S, 49.774°E</named-content>, 487 m, rainforest, 20.XII.2004–7.V.2005 (<italic>M. Rin’Ha</italic>); Antsiranana, Parc National de Marojejy, Manantenina River, 27.6 km 35° NE Andapa, 9.6 km 327° NNW Manantenina, <named-content xmlns:xlink="http://www.w3.org/1999/xlink" content-type="dwc:verbatimCoordinates" xlink:type="simple">14.435°S, 49.76°E</named-content>, 775 m, rainforest, 11.XII.2005 (<italic>B.L. Fisher et al.</italic>); Antsiranana, Nosy Be, 4 km ESE Andoany (=Hellville), <named-content xmlns:xlink="http://www.w3.org/1999/xlink" content-type="dwc:verbatimCoordinates" xlink:type="simple">13.4167°S, 48.3°E</named-content>, 100 m, rainforest, 1.V.1989 (<italic>P.S. Ward</italic>); Antsiranana, Ampasindava, Forêt d’Ambilanivy, 3.9 km 181° S Ambaliha, <named-content xmlns:xlink="http://www.w3.org/1999/xlink" content-type="dwc:verbatimCoordinates" xlink:type="simple">13.7986°S, 48.1617°E</named-content>, 600 m, rainforest, 4.–9.III.2001 (<italic>B.L. Fisher et al.</italic>); Antsiranana, Nosy Be, Réserve Naturelle Intégrale de Lokobe, 6.3 km 112° ESE Hellville, <named-content xmlns:xlink="http://www.w3.org/1999/xlink" content-type="dwc:verbatimCoordinates" xlink:type="simple">13.4193°S, 48.3312°E</named-content>, 30 m, rainforest, 19.–24.III.2001 (<italic>B.L. Fisher et al.</italic>); Antsiranana, 84 km SW Sambava on road to Andapa, degraded forest, 115 m, 17.II.1977 (<italic>W.L. &amp; D.E. Brown</italic>); Antsiranana, 84 km SW Sambava, secondary forest, 26.I.1991 (<italic>G.D. Alpert</italic>); Fianarantsoa, Réserve Speciale Manombo 24.5 km 228° Farafangana, <named-content xmlns:xlink="http://www.w3.org/1999/xlink" content-type="dwc:verbatimCoordinates" xlink:type="simple">23.0158°S, 47.719°E</named-content>, 30 m, rainforest, 21.IV.2006 (<italic>B.L. Fisher et al.</italic>); Fianarantsoa, Ranomafana Nat. Park, Miaranony Forest, <named-content xmlns:xlink="http://www.w3.org/1999/xlink" content-type="dwc:verbatimCoordinates" xlink:type="simple">21.25°S, 47.41667°E</named-content>, 1050 m, montane rainforest, 24.X.1992 (<italic>E. Rajeriarison</italic>); Fianarantsoa, Forêt Classée Vatovavy, 7.6 km 122° Kianjavato, <named-content xmlns:xlink="http://www.w3.org/1999/xlink" content-type="dwc:verbatimCoordinates" xlink:type="simple">21.4°S, 47.94°E</named-content>, 175 m, rainforest, 6.–8.VI.2005 (<italic>B.L. Fisher et al.</italic>); Fianarantsoa, Forêt de Vevembe, 66.6 km 293° Farafangana, <named-content xmlns:xlink="http://www.w3.org/1999/xlink" content-type="dwc:verbatimCoordinates" xlink:type="simple">22.791°S, 47.1818°E</named-content>, 600 m, rainforest, transition to montane forest, 23.–24.IV.2006 (<italic>B.L. Fisher et al.</italic>); Toamasina, Montagne d’Akirindro 7.6 km 341° NNW Ambinanitelo, <named-content xmlns:xlink="http://www.w3.org/1999/xlink" content-type="dwc:verbatimCoordinates" xlink:type="simple">15.2883°S, 49.5483°E</named-content>, 600 m, rainforest, 17.–21.III.2003 (<italic>B.L. Fisher et al.</italic>); Toamasina, Andranobe, 6.3 km S Ambanizana, <named-content xmlns:xlink="http://www.w3.org/1999/xlink" content-type="dwc:verbatimCoordinates" xlink:type="simple">15.6813°S, 49.958°E</named-content>, 25 m, rainforest, 14.1993 (<italic>B.L. Fisher</italic>); Toamasina, Andranobe, 6.3 km S Ambanizana, <named-content xmlns:xlink="http://www.w3.org/1999/xlink" content-type="dwc:verbatimCoordinates" xlink:type="simple">15.6813°S, 49.958°E</named-content>, 150 m, 15.1993 (<italic>B.L. Fisher</italic>); Toamasina, F.C. Andriantantely, 530 m, <named-content xmlns:xlink="http://www.w3.org/1999/xlink" content-type="dwc:verbatimCoordinates" xlink:type="simple">18.695°S, 48.8133°E</named-content>, rainforest, 4.–7.XII.1998 (<italic>H.J. Ratsirarson</italic>); Toamasina, Montagne d’Anjanaharibe, 18.0 km 21° NNE Ambinanitelo, <named-content xmlns:xlink="http://www.w3.org/1999/xlink" content-type="dwc:verbatimCoordinates" xlink:type="simple">15.1883°S, 49.615°E</named-content>, 470 m, rainforest, 8.–12.III.2003 (<italic>B.L. Fisher et al.</italic>); Toamasina, Baie d’Antongil, no additional collection data; Toamasina, P.N. Mantadia, <named-content xmlns:xlink="http://www.w3.org/1999/xlink" content-type="dwc:verbatimCoordinates" xlink:type="simple">18.7917°S, 48.4267°E</named-content>, 895 m, rainforest, 25.XI.–1.XII.1998 (<italic>H.J. Ratsirarson</italic>); Toamasina, Sahafina forest, 11.4 km W Brickaville, <named-content xmlns:xlink="http://www.w3.org/1999/xlink" content-type="dwc:verbatimCoordinates" xlink:type="simple">18.8144°S, 48.9621°E</named-content>, 140 m, rainforest, 14.XII.2007 (<italic>B.L. Fisher et al.</italic>); Toamasina, Parc National de Zahamena, Tetezambatana forest, near junction of Nosivola and Manakambahiny Rivers, <named-content xmlns:xlink="http://www.w3.org/1999/xlink" content-type="dwc:verbatimCoordinates" xlink:type="simple">17.743°S, 48.7294°E</named-content>, 860 m, rainforest, 18.II.2009 (<italic>B.L. Fisher et al.</italic>); Toamasina, Parc National de Zahamena, <named-content xmlns:xlink="http://www.w3.org/1999/xlink" content-type="dwc:verbatimCoordinates" xlink:type="simple">17.7336°S, 48.7262°E</named-content>, 950 m, rainforest, 19.II.2009 (<italic>B.L. Fisher et al.</italic>); Toamasina, Parc National de Zahamena, Sahavorondrano River, <named-content xmlns:xlink="http://www.w3.org/1999/xlink" content-type="dwc:verbatimCoordinates" xlink:type="simple">17.7526°S, 48.8573°E</named-content>, 765 m, rainforest, 23.II.2009 (<italic>B.L. Fisher et al.</italic>); Toliara, Res. Andohahela, 5 km NNW Isaka-Ivondro, <named-content xmlns:xlink="http://www.w3.org/1999/xlink" content-type="dwc:verbatimCoordinates" xlink:type="simple">24°45'32"S, 46°51'15.2"E</named-content>, 235 m, 3.II.1992 (<italic>E. Rajeriarison</italic>); Toliara, Res. Andohahela, 6 km SSW Eminimimy, <named-content xmlns:xlink="http://www.w3.org/1999/xlink" content-type="dwc:verbatimCoordinates" xlink:type="simple">24°44'35"S, 46°48'19"E</named-content>, 330 m, 4.II.1992 (<italic>E. Rajeriarison</italic>); Toliara, Res. Andohahela, 10 km NW Enakara, <named-content xmlns:xlink="http://www.w3.org/1999/xlink" content-type="dwc:verbatimCoordinates" xlink:type="simple">24.5667°S, 46.8167°E</named-content>, 400 m, rainforest, 25.XI.1992 (<italic>B.L. Fisher</italic>); Toliara, Parc National d’Andohahela, Manampanihy River, 5.4 km 113° ESE Mahamavo, 36.7 km 343° NNW Tolagnaro, <named-content xmlns:xlink="http://www.w3.org/1999/xlink" content-type="dwc:verbatimCoordinates" xlink:type="simple">24.7639°S, 46.7668°E</named-content>, 650 m, rainforest, 24.I.2004 (<italic>B.L. Fisher et al.</italic>); Toliara, Parc National Andohahela, Col de Tanatana, 33.3 km NW Tolagnaro, <named-content xmlns:xlink="http://www.w3.org/1999/xlink" content-type="dwc:verbatimCoordinates" xlink:type="simple">24.7585°S, 46.8537°E</named-content>, 275 m, rainforest, 23.XI.2006 (<italic>B.L. Fisher et al.</italic>); Toliara, Forêt Ivohibe 55.0 km N Tolagnaro, <named-content xmlns:xlink="http://www.w3.org/1999/xlink" content-type="dwc:verbatimCoordinates" xlink:type="simple">24.569°S, 47.204°E</named-content>, 200 m, rainforest, 3.XII.2006 (<italic>B.L. Fisher et al.</italic>).</p></tp:treatment-sec><tp:treatment-sec sec-type="Diagnosis"><title>Diagnosis.</title><p><italic><tp:taxon-name>Tetramorium severini</tp:taxon-name></italic> can be easily distinguished from all other Malagasy <italic><tp:taxon-name>Tetramorium</tp:taxon-name></italic> by the following character combination: 11-segmented antennae; long and slender mesosoma (LMI 35–37) without distinct margination between lateral and dorsal mesosoma; very long propodeal spines (PSLI 38–43); rounded high nodiform petiolar node; weakly sculptured mesosomal dorsum; completely unsculptured waist segments; very dark brown to black colouration.</p></tp:treatment-sec><tp:treatment-sec sec-type="Worker measurements"><title>Worker measurements</title><p><bold>(N=12).</bold> HL 0.87–1.08 (0.95); HW 0.82–1.03 (0.89); SL 0.58–0.80 (0.66); EL 0.19–0.24 (0.21); PH 0.40–0.55 (0.45); PW 0.61–0.75 (0.65); WL 1.14–1.48 (1.24); PSL 0.35–0.47 (0.39); PTL 0.20–0.24 (0.22); PTH 0.34–0.42 (0.36); PTW 0.23–0.29 (0.25); PPL 0.27–0.35 (0.30); PPH 0.33–0.42 (0.36); PPW 0.30–0.39 (0.33); CI 92–96 (94); SI 69–78 (73); OI 22–24 (23); DMI 51–54 (52); LMI 35–37 (36); PSLI 38–43 (41); PeNI 35–41 (38); LPeI 57–69 (62); DPeI 104–121 (111); PpNI 47–54 (50); LPpI 79–91 (83); DPpI 103–117 (110); PPI 125–143 (132).</p></tp:treatment-sec><tp:treatment-sec sec-type="Worker description"><title>Worker description.</title><p>Head distinctly longer than wide (CI 92–96); posterior head margin weakly concave. Anterior clypeal margin with distinct median impression. Frontal carinae strongly developed, diverging posteriorly, and usually ending shortly before posterior head margin; antennal scrobe present, but weak, shallow, and without defined posterior or ventral margins. Antennal scapes short, not reaching posterior head margin (SI 69–78). Eyes of moderate size (OI 22–24). Mesosomal outline in profile flat, relatively low and elongated (LMI 35–37), only weakly marginate from lateral to dorsal mesosoma; promesonotal suture and metanotal groove usually present, <!--PageBreak-->but relatively weak. Propodeal spines very long, spinose, and acute (PSLI 38–43); propodeal lobes short, triangular, and blunt, always much shorter than propodeal spines. Petiolar node in profile high, rounded nodiform, with well-rounded antero- and posterodorsal margins, around 1.5 to 1.7 times higher than long (LPeI 57–69), anterior and posterior faces approximately parallel, generally anterodorsal and posterodorsal margins situated at about same height (sometimes anterodorsal margin higher than posterodorsal margin), petiolar dorsum always noticeably rounded and convex; node in dorsal view around 1.1 to 1.2 times wider than long (DPeI 104–121), in dorsal view pronotum between 2.4 to 2.8 times wider than petiolar node (PeNI 35–41). Postpetiole in profile globular to subglobular, approximately 1.1 to 1.3 times higher than long (LPpI 79–91); in dorsal view between 1.0 to 1.2 times wider than long (DPpI 103–117), pronotum around 1.8 to 2.1 times wider than postpetiole (PpNI 47–54). Postpetiole in profile usually appearing thicker and slightly lower than petiolar node, postpetiole in dorsal view between 1.2 to 1.4 times wider than petiolar node (PPI 125–143). Mandibles variably sculptured, ranging from fully unsculptured, smooth, and shining, through partially striate, especially basally, to fully covered by fine striae; clypeus longitudinally rugose/rugulose, with four to eight rugae/rugulae, median ruga always very well developed and distinct, lateral rugulae usually much weaker and usually broken; cephalic dorsum between frontal carinae with seven to nine thick, longitudinal rugae, rugae running mostly unbroken from posterior clypeal margin to posterior head margin, rarely interrupted or with cross-meshes; scrobal area usually mostly unsculptured, rarely longitudinally rugulose to reticulate- rugulose; lateral head longitudinally rugulose to reticulate- rugulose, often with unsculptured and smooth areas. Mesosoma laterally irregularly longitudinally rugose to reticulate-rugose; sculpture on mesosomal dorsum relatively weak, usually consisting of feeble, irregular longitudinal rugulae, often with unsculptured and smoother areas. Ground sculpture on head and mesosoma weakly to moderately punctate Forecoxae rugulose to reticulate-rugulose. Waist segments and gaster completely unsculptured, smooth. and shining. Head with numerous long, standing hairs, mesosoma with one or two long hairs, waist segments and first gastral tergite without any standing hairs at all; first gastral tergite with very short, moderately scattered, and appressed pubescence. Anterior edges of antennal scapes and dorsal (outer) surfaces of hind tibiae with appressed hairs only. Body very dark brown to black, appendages often slightly lighter.</p></tp:treatment-sec><tp:treatment-sec sec-type="Distribution and biology"><title>Distribution and biology.</title><p><italic><tp:taxon-name>Tetramorium severini</tp:taxon-name></italic> is widely distributed in the rainforests and montane rainforests of eastern and northern Madagascar (<xref ref-type="fig" rid="F66">Fig. 66</xref>). The distribution ranges from Andohahela in the southeast to Montagne d’Ambre on the northern tip of the island, and from there south to Nosy Be, Ampasindava, and Manongarivo on the northwestern side. Throughout its distribution, <italic><tp:taxon-name>Tetramorium severini</tp:taxon-name></italic> is found at altitudes ranging from 25 to 1125 m. In addition, it seems that the species lives in leaf litter and/or the ground.</p></tp:treatment-sec><tp:treatment-sec sec-type="Discussion"><title>Discussion.</title><p>As mentioned above, <!--PageBreak--><italic><tp:taxon-name>Tetramorium severini</tp:taxon-name></italic> is the only member of its species group, and a prominent element of the Malagasy <italic><tp:taxon-name>Tetramorium</tp:taxon-name></italic> fauna. The large body size, very dark colour, very long propodeal spines, reduced sculpture on the mesosoma, and complete lack of sculpture on the waist segments render it immediately recognisable. Considering its wide distribution and large number of specimens examined, <italic><tp:taxon-name>Tetramorium severini</tp:taxon-name></italic> displays very little intraspecific variation.</p><fig id="F61" position="float" orientation="portrait"><label>Figure 61.</label><caption><p>Geographic distribution maps for the species of the <italic><tp:taxon-name>Tetramorium naganum</tp:taxon-name></italic> species group. Star symbols represent type localities while circles represent non-type localities.</p></caption><graphic xmlns:xlink="http://www.w3.org/1999/xlink" xlink:href="zookeys-413-001-g061.jpg" position="float" orientation="portrait" xlink:type="simple"/></fig><fig id="F62" position="float" orientation="portrait"><label>Figure 62.</label><caption><p>Geographic distribution maps for the species of the <italic><tp:taxon-name>Tetramorium plesiarum</tp:taxon-name></italic> species group. Star symbols represent type localities while circles represent non-type localities.</p></caption><graphic xmlns:xlink="http://www.w3.org/1999/xlink" xlink:href="zookeys-413-001-g062.jpg" position="float" orientation="portrait" xlink:type="simple"/></fig><fig id="F63" position="float" orientation="portrait"><label>Figure 63.</label><caption><p>Geographic distribution maps for the species of the <italic><tp:taxon-name>Tetramorium cognatum</tp:taxon-name></italic> species complex I. Star symbols represent type localities while circles represent non-type localities. Note that <italic><tp:taxon-name>Tetramorium karthala</tp:taxon-name></italic> is endemic to the island of Grand Comore and not found on Madagascar.</p></caption><graphic xmlns:xlink="http://www.w3.org/1999/xlink" xlink:href="zookeys-413-001-g063.jpg" position="float" orientation="portrait" xlink:type="simple"/></fig><fig id="F64" position="float" orientation="portrait"><label>Figure 64.</label><caption><p>Geographic distribution maps for the species of the <italic><tp:taxon-name>Tetramorium cognatum</tp:taxon-name></italic> species complex II. Star symbols represent type localities while circles represent non-type localities.</p></caption><graphic xmlns:xlink="http://www.w3.org/1999/xlink" xlink:href="zookeys-413-001-g064.jpg" position="float" orientation="portrait" xlink:type="simple"/></fig><fig id="F65" position="float" orientation="portrait"><label>Figure 65.</label><caption><p>Geographic distribution maps for the species of the <italic><tp:taxon-name>Tetramorium schaufussii</tp:taxon-name></italic> species complex I. Star symbols represent type localities while circles represent non-type localities.</p></caption><graphic xmlns:xlink="http://www.w3.org/1999/xlink" xlink:href="zookeys-413-001-g065.jpg" position="float" orientation="portrait" xlink:type="simple"/></fig><fig id="F66" position="float" orientation="portrait"><label>Figure 66.</label><caption><p>Geographic distribution maps for the species of the <italic><tp:taxon-name>Tetramorium schaufussii</tp:taxon-name></italic> species complex II and the <italic><tp:taxon-name>Tetramorium severini</tp:taxon-name></italic> species group. Star symbols represent type localities while circles represent non-type localities. Note that <italic><tp:taxon-name>Tetramorium schaufussii</tp:taxon-name></italic> is also recorded from the island of Reunion, but we omit it from the map due to questionable locality data.</p></caption><graphic xmlns:xlink="http://www.w3.org/1999/xlink" xlink:href="zookeys-413-001-g066.jpg" position="float" orientation="portrait" xlink:type="simple"/></fig><!--PageBreak--><!--PageBreak--><!--PageBreak--><!--PageBreak--><!--PageBreak--><!--PageBreak--><!--PageBreak--></tp:treatment-sec><ref-list><ref id="B6"><mixed-citation xmlns:xlink="http://www.w3.org/1999/xlink" xlink:type="simple"><person-group><name name-style="western"><surname>Bolton</surname><given-names>B</given-names></name></person-group> (<year>1979</year>) <article-title>The ant tribe Tetramoriini (Hymenoptera: Formicidae). The genus <italic>Tetramorium</italic> Mayr in the Malagasy region and in the New World.</article-title><source>Bulletin of the British Museum (Natural History) Entomology</source><volume>38</volume>: <fpage>129</fpage>–<lpage>181</lpage>.</mixed-citation></ref><ref id="B12"><mixed-citation xmlns:xlink="http://www.w3.org/1999/xlink" xlink:type="simple"><person-group><name name-style="western"><surname>Emery</surname><given-names>C</given-names></name></person-group> (<year>1895</year>) <article-title>Mission scientifique de M. Ch. Alluaud dans le territoire de Diego-Suarez (Madagascar-Nord). (Avril-août 1893).</article-title><source>Annales de la Société entomologique de Belgique</source><volume>39</volume>: <fpage>336</fpage>–<lpage>345</lpage>.</mixed-citation></ref></ref-list></tp:taxon-treatment>
